# Supplementary material for: Genome Sequence of Bacillus endophyticus and Analysis of Its Companion Mechanism in the Ketogulonigenium vulgare-Bacillus Strain Consortium
Source: PLoS One. 2015 Aug 6;10(8):e0135104. doi: 10.1371/journal.pone.0135104 (PMC4527741; doi:10.1371/journal.pone.0135104)
Supplement: S1 Table — (XLSX) [file pone.0135104.s003.xlsx]

## Sheet: Annotation
Locus	Length(bp)	GC	Position			Blastx Swissprot					COG
			Start	End	Strand	Best hits	identity	score	E-evalue	Annotation	Portein in COG	E-value	Organism	Function code	COG ID	Annotation	Functional categories(Fist Level)	Functional categories(Second Level)
Be_0001	1350	0.37037	430	1779	+	sp|A7Z0C3|DNAA_BACA2	84.34	785.408	0	sp|A7Z0C3|DNAA_BACA2 Chromosomal replication initiator protein DnaA OS=Bacillus amyloliquefaciens subsp. plantarum (strain DSM 23117 / BGSC 10A6 / FZB42) GN=dnaA PE=3 SV=1	BS_dnaA	0	Bsu	L	COG0593	0	INFORMATION STORAGE AND PROCESSING	Replication, recombination and repair
Be_0002	1137	0.352682	1963	3099	+	sp|P05649|DPO3B_BACSU	74.87	585.489	0	sp|P05649|DPO3B_BACSU DNA polymerase III subunit beta OS=Bacillus subtilis (strain 168) GN=dnaN PE=1 SV=1	BS_dnaN	0	Bsu	L	COG0592	DNA polymerase sliding clamp subunit (PCNA homolog)	INFORMATION STORAGE AND PROCESSING	Replication, recombination and repair
Be_0003	213	0.422535	3210	3422	+	sp|P05650|YAAA_BACSU	69.57	97.8265	1.21428e-26	sp|P05650|YAAA_BACSU Uncharacterized protein YaaA OS=Bacillus subtilis (strain 168) GN=yaaA PE=3 SV=1	BS_yaaA	2e-28	Bsu	S	COG2501	Uncharacterized conserved protein	POORLY CHARACTERIZED	Function unknown
Be_0004	1116	0.369176	3437	4552	+	sp|Q81JD2|RECF_BACCR	69.65	514.227	0	sp|Q81JD2|RECF_BACCR DNA replication and repair protein RecF OS=Bacillus cereus (strain ATCC 14579 / DSM 31 / JCM 2152 / NBRC 15305 / NCIMB 9373 / NRRL B-3711) GN=recF PE=3 SV=1	BS_recF	1e-178	Bsu	L	COG1195	Recombinational DNA repair ATPase (RecF pathway)	INFORMATION STORAGE AND PROCESSING	Replication, recombination and repair
Be_0005	1923	0.375455	4689	6611	+	sp|Q9X3Y6|GYRB_BACAN	80.94	966.837	0	sp|Q9X3Y6|GYRB_BACAN DNA gyrase subunit B OS=Bacillus anthracis GN=gyrB PE=3 SV=2	BS_gyrB	0	Bsu	L	COG0187	Type IIA topoisomerase (DNA gyrase/topo II, topoisomerase IV), B subunit	INFORMATION STORAGE AND PROCESSING	Replication, recombination and repair
Be_0006	2502	0.386491	6702	9203	+	sp|P05653|GYRA_BACSU	77.17	1287.71	0	sp|P05653|GYRA_BACSU DNA gyrase subunit A OS=Bacillus subtilis (strain 168) GN=gyrA PE=1 SV=1	BS_gyrA	0	Bsu	L	COG0188	Type IIA topoisomerase (DNA gyrase/topo II, topoisomerase IV), A subunit	INFORMATION STORAGE AND PROCESSING	Replication, recombination and repair
Be_0007	150	0.313333	9301	9450	+
Be_0008	117	0.239316	9471	9587	+
Be_0009	465	0.354839	9597	10061	+
Be_0010	180	0.266667	10192	10371	+
Be_0011	108	0.574074	11354	11461	+
Be_0012	126	0.428571	12663	12788	+
Be_0013	288	0.586806	14926	15213	+
Be_0014	99	0.494949	15587	15685	+
Be_0015	951	0.325973	15687	16637	-	sp|P37526|YAAC_BACSU	42.63	219.164	5.30377e-67	sp|P37526|YAAC_BACSU Uncharacterized protein YaaC OS=Bacillus subtilis (strain 168) GN=yaaC PE=4 SV=1	-
Be_0016	1467	0.378323	16793	18259	+	sp|P21879|IMDH_BACSU	86.24	879.011	0	sp|P21879|IMDH_BACSU Inosine-5&apos;-monophosphate dehydrogenase OS=Bacillus subtilis (strain 168) GN=guaB PE=1 SV=2	-
Be_0017	1359	0.358352	18393	19751	+	sp|Q05523|DACA_GEOSE	54.87	454.136	9.30646e-155	sp|Q05523|DACA_GEOSE D-alanyl-D-alanine carboxypeptidase DacA OS=Geobacillus stearothermophilus GN=dacA PE=1 SV=1	BH0021	1e-135	Bha	M	COG1686	D-alanyl-D-alanine carboxypeptidase	CELLULAR PROCESSES AND SIGNALING	Cell wall/membrane/envelope biogenesis
Be_0018	885	0.432768	19947	20831	+	sp|A7Z0D3|PDXS_BACA2	90.82	517.309	0	sp|A7Z0D3|PDXS_BACA2 Pyridoxal 5&apos;-phosphate synthase subunit PdxS OS=Bacillus amyloliquefaciens subsp. plantarum (strain DSM 23117 / BGSC 10A6 / FZB42) GN=pdxS PE=3 SV=1	BS_yaaD	0	Bsu	H	COG0214	Pyridoxine biosynthesis enzyme	METABOLISM
Be_0019	588	0.406463	20847	21434	+	sp|B7GFL9|PDXT_ANOFW	72.4	281.952	4.90051e-95	sp|B7GFL9|PDXT_ANOFW Pyridoxal 5&apos;-phosphate synthase subunit PdxT OS=Anoxybacillus flavithermus (strain DSM 21510 / WK1) GN=pdxT PE=3 SV=1	BS_yaaE	7e-88	Bsu	H	COG0311	Predicted glutamine amidotransferase involved in pyridoxine biosynthesis	METABOLISM
Be_0020	1275	0.386667	21769	23043	+	sp|B9IYI0|SYS_BACCQ	85.14	763.451	0	sp|B9IYI0|SYS_BACCQ Serine--tRNA ligase OS=Bacillus cereus (strain Q1) GN=serS PE=3 SV=1	BS_serS	0	Bsu	J	COG0172	Seryl-tRNA synthetase	INFORMATION STORAGE AND PROCESSING	Translation, ribosomal structure and biogenesis
Be_0021	654	0.330275	23454	24107	-	sp|P37529|DCK_BACSU	71.56	332.413	3.96848e-114	sp|P37529|DCK_BACSU Deoxyadenosine/deoxycytidine kinase OS=Bacillus subtilis (strain 168) GN=dck PE=1 SV=1	BS_yaaF	1e-116	Bsu	F	COG1428	Deoxynucleoside kinases	METABOLISM	Nucleotide transport and metabolism
Be_0022	651	0.313364	24091	24741	-	sp|P37530|DGK_BACSU	54.04	226.098	1.19681e-72	sp|P37530|DGK_BACSU Deoxyguanosine kinase OS=Bacillus subtilis (strain 168) GN=dgk PE=1 SV=1	BS_yaaG	1e-74	Bsu	F	COG1428	Deoxynucleoside kinases	METABOLISM	Nucleotide transport and metabolism
Be_0023	1299	0.375674	24867	26165	-	sp|P37531|YAAH_BACSU	58.63	521.546	0	sp|P37531|YAAH_BACSU Spore germination protein YaaH OS=Bacillus subtilis (strain 168) GN=yaaH PE=2 SV=1	BS_yaaH	0	Bsu	R	COG3858	Predicted glycosyl hydrolase	POORLY CHARACTERIZED	General function prediction only
Be_0024	585	0.34188	26190	26774	-	sp|P37532|YAAI_BACSU	57.95	198.749	1.21343e-62	sp|P37532|YAAI_BACSU Uncharacterized isochorismatase family protein YaaI OS=Bacillus subtilis (strain 168) GN=yaaI PE=3 SV=1	BS_yaaI	9e-65	Bsu	Q	COG1335	Amidases related to nicotinamidase	METABOLISM	Secondary metabolites biosynthesis, transport and catabolism
Be_0025	486	0.417695	26853	27338	+	sp|P21335|TADA_BACSU	76.55	194.897	6.01758e-62	sp|P21335|TADA_BACSU tRNA-specific adenosine deaminase OS=Bacillus subtilis (strain 168) GN=tadA PE=1 SV=1	BS_yaaJ	6e-64	Bsu	FJ	COG0590	Cytosine/adenosine deaminases	METABOLISM	Nucleotide transport and metabolism
Be_0026	1686	0.379004	27844	29529	+	sp|P09122|DPO3X_BACSU	61.06	681.404	0	sp|P09122|DPO3X_BACSU DNA polymerase III subunit gamma/tau OS=Bacillus subtilis (strain 168) GN=dnaX PE=3 SV=3	BS_dnaX	0	Bsu	L	COG2812	DNA polymerase III, gamma/tau subunits	INFORMATION STORAGE AND PROCESSING	Replication, recombination and repair
Be_0027	321	0.358255	29561	29881	+	sp|Q65PK0|Y2358_BACLD	84.62	86.2705	4.27163e-21	sp|Q65PK0|Y2358_BACLD Nucleoid-associated protein BLi00029/BL02358 OS=Bacillus licheniformis (strain ATCC 14580 / DSM 13 / JCM 2505 / NBRC 12200 / NCIMB 9375 / NRRL NRS-1264 / Gibson 46) GN=BLi00029 PE=3 SV=1	BS_yaaK	2e-22	Bsu	S	COG0718	Uncharacterized protein conserved in bacteria	POORLY CHARACTERIZED	Function unknown
Be_0028	597	0.366834	29891	30487	+	sp|A8FAE6|RECR_BACP2	87.88	373.244	7.78462e-131	sp|A8FAE6|RECR_BACP2 Recombination protein RecR OS=Bacillus pumilus (strain SAFR-032) GN=recR PE=3 SV=1	BS_recR	1e-132	Bsu	L	COG0353	Recombinational DNA repair protein (RecF pathway)	INFORMATION STORAGE AND PROCESSING	Replication, recombination and repair
Be_0029	225	0.333333	30501	30725	+	sp|P37533|YAAL_BACSU	42.86	55.4546	2.99137e-10	sp|P37533|YAAL_BACSU Uncharacterized protein YaaL OS=Bacillus subtilis (strain 168) GN=yaaL PE=4 SV=1	-
Be_0030	264	0.344697	30851	31114	+	sp|P24282|BOFA_BACSU	50	44.2838	6.08448e-06	sp|P24282|BOFA_BACSU Sigma-K factor-processing regulatory protein BofA OS=Bacillus subtilis (strain 168) GN=bofA PE=1 SV=2	-
Be_0031	108	0.574074	32139	32246	+
Be_0032	126	0.428571	33448	33573	+
Be_0033	288	0.586806	35711	35998	+
Be_0034	108	0.574074	38196	38303	+
Be_0035	126	0.428571	39312	39437	+
Be_0036	288	0.586806	41575	41862	+
Be_0037	192	0.302083	42535	42726	+	sp|P37534|CSFB_BACSU	36.07	53.5286	1.18582e-09	sp|P37534|CSFB_BACSU Protein CsfB OS=Bacillus subtilis (strain 168) GN=csfB PE=4 SV=1	-	No
Be_0038	1452	0.342975	42841	44292	+	sp|P37536|YAAO_BACSU	46.71	418.698	5.81811e-140	sp|P37536|YAAO_BACSU Uncharacterized protein YaaO OS=Bacillus subtilis (strain 168) GN=yaaO PE=3 SV=1	BS_yaaO	1e-142	Bsu	E	COG1982	Arginine/lysine/ornithine decarboxylases	METABOLISM	Amino acid transport and metabolism
Be_0039	630	0.334921	44289	44918	+	sp|A0Q3M5|KTHY_CLONN	64.62	271.166	2.17811e-90	sp|A0Q3M5|KTHY_CLONN Thymidylate kinase OS=Clostridium novyi (strain NT) GN=tmk PE=3 SV=1	BH0042	7e-82	Bha	F	COG0125	Thymidylate kinase	METABOLISM	Nucleotide transport and metabolism
Be_0040	330	0.378788	45004	45333	+	sp|P37538|YAAQ_BACSU	65.14	132.109	8.37039e-39	sp|P37538|YAAQ_BACSU Uncharacterized protein YaaQ OS=Bacillus subtilis (strain 168) GN=yaaQ PE=1 SV=1	SA0441	2e-44	Sau	S	COG3870	Uncharacterized protein conserved in bacteria	POORLY CHARACTERIZED	Function unknown
Be_0041	432	0.340278	45349	45780	+	sp|P37539|YAAR_BACSU	36.29	85.5001	6.15738e-20	sp|P37539|YAAR_BACSU Uncharacterized protein YaaR OS=Bacillus subtilis (strain 168) GN=yaaR PE=4 SV=1	BS_yaaR	2e-21	Bsu	S	COG1728	Uncharacterized protein conserved in bacteria	POORLY CHARACTERIZED	Function unknown
Be_0042	990	0.369697	45800	46789	+	sp|P37540|HOLB_BACSU	53.21	330.102	6.80032e-110	sp|P37540|HOLB_BACSU DNA polymerase III subunit delta&apos; OS=Bacillus subtilis (strain 168) GN=holB PE=3 SV=1	BS_holB	1e-112	Bsu	L	COG0470	ATPase involved in DNA replication	INFORMATION STORAGE AND PROCESSING	Replication, recombination and repair
Be_0043	831	0.375451	46794	47624	+	sp|P37541|YAAT_BACSU	74.18	434.876	1.31681e-152	sp|P37541|YAAT_BACSU Stage 0 sporulation protein YaaT OS=Bacillus subtilis (strain 168) GN=yaaT PE=3 SV=1	BS_yaaT	1e-155	Bsu	S	COG1774	Uncharacterized homolog of PSP1	POORLY CHARACTERIZED	Function unknown
Be_0044	345	0.315942	47636	47980	+	sp|P37542|YABA_BACSU	69.75	168.318	9.30334e-53	sp|P37542|YABA_BACSU Initiation-control protein YabA OS=Bacillus subtilis (strain 168) GN=yabA PE=3 SV=1	BS_yabA	9e-55	Bsu	S	COG4467	Uncharacterized protein conserved in bacteria	POORLY CHARACTERIZED	Function unknown
Be_0045	741	0.34413	48039	48779	+	sp|P37543|YABB_BACSU	73.17	374.4	8.08973e-130	sp|P37543|YABB_BACSU Uncharacterized protein YabB OS=Bacillus subtilis (strain 168) GN=yabB PE=4 SV=1	BS_yabB	1e-132	Bsu	R	COG4123	Predicted O-methyltransferase	POORLY CHARACTERIZED	General function prediction only
Be_0046	258	0.352713	48772	49029	+	sp|A7Z0F8|Y044_BACA2	70.97	97.8265	4.55674e-26	sp|A7Z0F8|Y044_BACA2 UPF0213 protein RBAM_000440 OS=Bacillus amyloliquefaciens subsp. plantarum (strain DSM 23117 / BGSC 10A6 / FZB42) GN=RBAM_000440 PE=3 SV=1	BS_yazA	1e-25	Bsu	L	COG2827	Predicted endonuclease containing a URI domain	INFORMATION STORAGE AND PROCESSING	Replication, recombination and repair
Be_0047	873	0.34937	49029	49901	+	sp|Q9KGL2|RSMI_BACHD	63.19	382.489	1.24977e-131	sp|Q9KGL2|RSMI_BACHD Ribosomal RNA small subunit methyltransferase I OS=Bacillus halodurans (strain ATCC BAA-125 / DSM 18197 / FERM 7344 / JCM 9153 / C-125) GN=rsmI PE=3 SV=1	BH0049	1e-134	Bha	R	COG0313	Predicted methyltransferases	POORLY CHARACTERIZED	General function prediction only
Be_0048	285	0.361404	49927	50211	-	sp|P08874|ABRB_BACSU	82.98	162.155	4.51658e-51	sp|P08874|ABRB_BACSU Transition state regulatory protein AbrB OS=Bacillus subtilis (strain 168) GN=abrB PE=1 SV=1	BS_abrB	4e-53	Bsu	K	COG2002	Regulators of stationary/sporulation gene expression	INFORMATION STORAGE AND PROCESSING	Transcription
Be_0049	171	0.292398	50494	50664	+	-
Be_0050	1965	0.370483	50859	52823	+	sp|Q81JA8|SYM1_BACCR	76.39	1038.48	0	sp|Q81JA8|SYM1_BACCR Methionine--tRNA ligase 1 OS=Bacillus cereus (strain ATCC 14579 / DSM 31 / JCM 2152 / NBRC 15305 / NCIMB 9373 / NRRL B-3711) GN=metG1 PE=3 SV=1	BS_metS_1	0	Bsu	J	COG0143	Methionyl-tRNA synthetase	INFORMATION STORAGE AND PROCESSING	Translation, ribosomal structure and biogenesis
Be_0051	771	0.365759	52922	53692	+	sp|P37545|YABD_BACSU	73.33	407.912	1.17503e-142	sp|P37545|YABD_BACSU Uncharacterized deoxyribonuclease YabD OS=Bacillus subtilis (strain 168) GN=yabD PE=3 SV=1	BS_yabD	1e-145	Bsu	L	COG0084	Mg-dependent DNase	INFORMATION STORAGE AND PROCESSING	Replication, recombination and repair
Be_0052	1215	0.377778	53915	55129	+	sp|P37546|YABE_BACSU	48.4	300.056	1.17608e-95	sp|P37546|YABE_BACSU Uncharacterized protein YabE OS=Bacillus subtilis (strain 168) GN=yabE PE=3 SV=1	BS_yabE_1	1e-53	Bsu	S	COG3583	Uncharacterized protein conserved in bacteria	POORLY CHARACTERIZED	Function unknown
Be_0053	555	0.362162	55253	55807	+	sp|Q81JA6|RNM5_BACCR	64.13	244.588	1.29057e-80	sp|Q81JA6|RNM5_BACCR Ribonuclease M5 OS=Bacillus cereus (strain ATCC 14579 / DSM 31 / JCM 2152 / NBRC 15305 / NCIMB 9373 / NRRL B-3711) GN=rnmV PE=3 SV=1	BS_yabF	9e-80	Bsu	L	COG1658	Small primase-like proteins (Toprim domain)	INFORMATION STORAGE AND PROCESSING	Replication, recombination and repair
Be_0054	876	0.350457	55809	56684	+	sp|C5D363|RSMA_GEOSW	72.32	408.683	6.26536e-142	sp|C5D363|RSMA_GEOSW Ribosomal RNA small subunit methyltransferase A OS=Geobacillus sp. (strain WCH70) GN=rsmA PE=3 SV=1	BS_ksgA	1e-132	Bsu	J	COG0030	Dimethyladenosine transferase (rRNA methylation)	INFORMATION STORAGE AND PROCESSING	Translation, ribosomal structure and biogenesis
Be_0055	864	0.37963	56788	57651	+	sp|P37548|YABG_BACSU	65.16	367.081	1.21938e-125	sp|P37548|YABG_BACSU Sporulation-specific protease YabG OS=Bacillus subtilis (strain 168) GN=yabG PE=2 SV=1	BS_yabG	1e-128	-
Be_0056	258	0.387597	57834	58091	+	sp|P37466|VEG_BACSU	71.76	130.183	8.76828e-39	sp|P37466|VEG_BACSU Protein Veg OS=Bacillus subtilis (strain 168) GN=veg PE=1 SV=1	BS_veg	1e-40	Bsu	S	COG4466	Uncharacterized protein conserved in bacteria	POORLY CHARACTERIZED	Function unknown
Be_0057	174	0.408046	58204	58377	+	sp|P52971|SSPF_BACMQ	66.04	76.2554	1.33123e-18	sp|P52971|SSPF_BACMQ Protein SspF OS=Bacillus megaterium (strain ATCC 12872 / QMB1551) GN=sspF PE=3 SV=1	BH0060	6e-20	-
Be_0058	867	0.373702	58520	59386	+	sp|A7Z0G9|ISPE_BACA2	75.09	433.335	1.11825e-151	sp|A7Z0G9|ISPE_BACA2 4-diphosphocytidyl-2-C-methyl-D-erythritol kinase OS=Bacillus amyloliquefaciens subsp. plantarum (strain DSM 23117 / BGSC 10A6 / FZB42) GN=ispE PE=3 SV=1	BS_yabH	1e-152	Bsu	I	COG1947	4-diphosphocytidyl-2C-methyl-D-erythritol 2-phosphate synthase	METABOLISM	Lipid transport and metabolism
Be_0059	825	0.366061	59442	60266	+	sp|P37551|PURR_BACSU	69.6	410.994	3.87438e-143	sp|P37551|PURR_BACSU Pur operon repressor OS=Bacillus subtilis (strain 168) GN=purR PE=1 SV=1	BS_purR	1e-145	Bsu	F	COG0503	Adenine/guanine phosphoribosyltransferases and related PRPP-binding proteins	METABOLISM	Nucleotide transport and metabolism
Be_0060	375	0.365333	60288	60662	+	sp|P37552|RIDA_BACSU	69.11	178.333	1.5627e-56	sp|P37552|RIDA_BACSU 2-iminobutanoate/2-iminopropanoate deaminase OS=Bacillus subtilis (strain 168) GN=yabJ PE=1 SV=3	BH0063	2e-64	Bha	J	COG0251	Putative translation initiation inhibitor, yjgF family	INFORMATION STORAGE AND PROCESSING	Translation, ribosomal structure and biogenesis
Be_0061	291	0.415808	60878	61168	+	sp|P28016|SP5G_BACME	94.79	185.652	3.61679e-60	sp|P28016|SP5G_BACME Putative septation protein SpoVG OS=Bacillus megaterium GN=spoVG PE=2 SV=1	-
Be_0062	1377	0.384895	61354	62730	+	sp|Q65PH1|GLMU_BACLD	73.03	691.419	0	sp|Q65PH1|GLMU_BACLD Bifunctional protein GlmU OS=Bacillus licheniformis (strain ATCC 14580 / DSM 13 / JCM 2505 / NBRC 12200 / NCIMB 9375 / NRRL NRS-1264 / Gibson 46) GN=glmU PE=3 SV=2	BS_gcaD	0	Bsu	M	COG1207	N-acetylglucosamine-1-phosphate uridyltransferase (contains nucleotidyltransferase and I-patch acetyltransferase domains)	CELLULAR PROCESSES AND SIGNALING	Cell wall/membrane/envelope biogenesis
Be_0063	954	0.383648	62749	63702	+	sp|Q81J97|KPRS_BACCR	83.91	546.969	0	sp|Q81J97|KPRS_BACCR Ribose-phosphate pyrophosphokinase OS=Bacillus cereus (strain ATCC 14579 / DSM 31 / JCM 2152 / NBRC 15305 / NCIMB 9373 / NRRL B-3711) GN=prs PE=3 SV=1	BS_prs	0	Bsu	FE	COG0462	Phosphoribosylpyrophosphate synthetase	METABOLISM	Nucleotide transport and metabolism
Be_0064	624	0.371795	63807	64430	+	sp|Q8EU33|RL25_OCEIH	52.51	187.963	1.07114e-57	sp|Q8EU33|RL25_OCEIH 50S ribosomal protein L25 OS=Oceanobacillus iheyensis (strain DSM 14371 / JCM 11309 / KCTC 3954 / HTE831) GN=rplY PE=3 SV=1	BH0067	2e-56	Bha	J	COG1825	Ribosomal protein L25 (general stress protein Ctc)	INFORMATION STORAGE AND PROCESSING	Translation, ribosomal structure and biogenesis
Be_0065	561	0.381462	64590	65150	+	sp|Q73FF7|PTH_BACC1	65.59	275.404	9.24637e-93	sp|Q73FF7|PTH_BACC1 Peptidyl-tRNA hydrolase OS=Bacillus cereus (strain ATCC 10987 / NRS 248) GN=pth PE=3 SV=2	BS_spoVC	1e-92	Bsu	J	COG0193	Peptidyl-tRNA hydrolase	INFORMATION STORAGE AND PROCESSING	Translation, ribosomal structure and biogenesis
Be_0066	231	0.341991	65210	65440	+	sp|P37553|YABK_BACSU	63.16	108.227	1.85179e-30	sp|P37553|YABK_BACSU Uncharacterized protein YabK OS=Bacillus subtilis (strain 168) GN=yabK PE=4 SV=1	BS_yabK	3e-32	---	---	---	---	---	---
Be_0067	3543	0.381315	65509	69051	+	sp|P37474|MFD_BACSU	68.5	1549.64	0	sp|P37474|MFD_BACSU Transcription-repair-coupling factor OS=Bacillus subtilis (strain 168) GN=mfd PE=3 SV=1	BS_mfd	0	Bsu	LK	COG1197	Transcription-repair coupling factor (superfamily II helicase)	INFORMATION STORAGE AND PROCESSING	Replication, recombination and repair
Be_0068	537	0.38175	69353	69889	+	sp|P37554|SP5T_BACSU	75.84	291.967	1.44452e-99	sp|P37554|SP5T_BACSU Stage V sporulation protein T OS=Bacillus subtilis (strain 168) GN=spoVT PE=1 SV=1	BS_spoVT	5e-95	Bsu	K	COG2002	Regulators of stationary/sporulation gene expression	INFORMATION STORAGE AND PROCESSING	Transcription
Be_0069	1581	0.382037	70083	71663	+	sp|P37555|YABM_BACSU	39.21	308.145	5.4455e-96	sp|P37555|YABM_BACSU Uncharacterized membrane protein YabM OS=Bacillus subtilis (strain 168) GN=yabM PE=3 SV=1	BS_yabM	5e-98	Bsu	R	COG2244	Membrane protein involved in the export of O-antigen and teichoic acid	POORLY CHARACTERIZED	General function prediction only
Be_0070	1467	0.37287	71677	73143	+	sp|P37556|YABN_BACSU	53.91	516.924	2.76353e-178	sp|P37556|YABN_BACSU Uncharacterized protein YabN OS=Bacillus subtilis (strain 168) GN=yabN PE=4 SV=1	BS_yabN	1e-180	Bsu	R	COG3956	Protein containing tetrapyrrole methyltransferase domain and MazG-like (predicted pyrophosphatase) domain	POORLY CHARACTERIZED	General function prediction only
Be_0071	267	0.307116	73161	73427	+	sp|P37557|YABO_BACSU	66.28	116.701	1.83387e-33	sp|P37557|YABO_BACSU Uncharacterized protein YabO OS=Bacillus subtilis (strain 168) GN=yabO PE=3 SV=1	BS_yabO	3e-35	Bsu	J	COG1188	Ribosome-associated heat shock protein implicated in the recycling of the 50S subunit (S4 paralog)	INFORMATION STORAGE AND PROCESSING	Translation, ribosomal structure and biogenesis
Be_0072	309	0.372168	73520	73828	+	sp|P37558|YABP_BACSU	69.9	146.747	7.71168e-45	sp|P37558|YABP_BACSU Spore protein YabP OS=Bacillus subtilis (strain 168) GN=yabP PE=2 SV=1	BS_yabP	9e-47	---	---	---	---	---	---
Be_0073	624	0.363782	73825	74448	+	sp|P37559|YABQ_BACSU	41.36	136.732	5.57129e-38	sp|P37559|YABQ_BACSU Spore protein YabQ OS=Bacillus subtilis (strain 168) GN=yabQ PE=2 SV=1	BH0075	5e-42	---	---	---	---	---	---
Be_0074	369	0.357724	74454	74822	+	sp|P37471|DIVIC_BACSU	38.46	68.9366	2.91788e-14	sp|P37471|DIVIC_BACSU Cell division protein DivIC OS=Bacillus subtilis (strain 168) GN=divIC PE=1 SV=1	BS_divIC	2e-15	Bsu	D	COG2919	Septum formation initiator	CELLULAR PROCESSES AND SIGNALING	Cell cycle control, cell division, chromosome partitioning
Be_0075	402	0.395522	74916	75317	+	sp|P37560|YABR_BACSU	80.16	187.963	3.95709e-60	sp|P37560|YABR_BACSU Uncharacterized protein YabR OS=Bacillus subtilis (strain 168) GN=yabR PE=3 SV=1	BS_yabR	8e-62	Bsu	J	COG1098	Predicted RNA binding protein (contains ribosomal protein S1 domain)	INFORMATION STORAGE AND PROCESSING	Translation, ribosomal structure and biogenesis
Be_0076	981	0.382263	75417	76397	-	sp|A7GSD8|BIOB_BACCN	70.37	449.514	1.04905e-156	sp|A7GSD8|BIOB_BACCN Biotin synthase OS=Bacillus cereus subsp. cytotoxis (strain NVH 391-98) GN=bioB PE=3 SV=1	BS_bioB	1e-148	Bsu	H	COG0502	Biotin synthase and related enzymes	METABOLISM	Coenzyme transport and metabolism
Be_0077	2478	0.379338	77083	79560	+	sp|P49600|SP2E_BACME	74.13	853.588	0	sp|P49600|SP2E_BACME Stage II sporulation protein E (Fragment) OS=Bacillus megaterium GN=spoIIE PE=3 SV=1	BH0078	0	Bha	TK	COG2208	Serine phosphatase RsbU, regulator of sigma subunit	CELLULAR PROCESSES AND SIGNALING	Signal transduction mechanisms
Be_0078	741	0.380567	79645	80385	+	sp|P37561|YABS_BACSU	64.75	326.635	5.43545e-111	sp|P37561|YABS_BACSU Uncharacterized protein YabS OS=Bacillus subtilis (strain 168) GN=yabS PE=4 SV=1	BS_yabS	1e-113	Bsu	R	COG2304	Uncharacterized protein containing a von Willebrand factor type A (vWA) domain	POORLY CHARACTERIZED	General function prediction only
Be_0079	981	0.375127	80351	81331	+	sp|P37562|PKN1_BACSU	52.99	282.722	2.87253e-91	sp|P37562|PKN1_BACSU Probable serine/threonine-protein kinase YabT OS=Bacillus subtilis (strain 168) GN=yabT PE=1 SV=2	BS_yabT	2e-77	Bsu	RTKL	COG0515	Serine/threonine protein kinase	POORLY CHARACTERIZED	General function prediction only
Be_0080	1389	0.354212	81413	82801	+	sp|Q81J84|TILS_BACCR	47.76	431.409	2.48986e-145	sp|Q81J84|TILS_BACCR tRNA(Ile)-lysidine synthase OS=Bacillus cereus (strain ATCC 14579 / DSM 31 / JCM 2152 / NBRC 15305 / NCIMB 9373 / NRRL B-3711) GN=tilS PE=3 SV=1	BS_yacA	1e-142	Bsu	D	COG0037	Predicted ATPase of the PP-loop superfamily implicated in cell cycle control	CELLULAR PROCESSES AND SIGNALING	Cell cycle control, cell division, chromosome partitioning
Be_0081	540	0.357407	82831	83370	+	sp|P37472|HPRT_BACSU	85.47	288.886	2.74063e-98	sp|P37472|HPRT_BACSU Hypoxanthine-guanine phosphoribosyltransferase OS=Bacillus subtilis (strain 168) GN=hprT PE=3 SV=1	BS_hprT	1e-100	Bsu	F	COG0634	Hypoxanthine-guanine phosphoribosyltransferase	METABOLISM	Nucleotide transport and metabolism
Be_0082	1941	0.399794	83468	85408	+	sp|P37476|FTSH_BACSU	80.54	937.947	0	sp|P37476|FTSH_BACSU ATP-dependent zinc metalloprotease FtsH OS=Bacillus subtilis (strain 168) GN=ftsH PE=1 SV=1	BS_ftsH	0	Bsu	O	COG0465	ATP-dependent Zn proteases	CELLULAR PROCESSES AND SIGNALING	Posttranslational modification, protein turnover, chaperones
Be_0083	774	0.360465	85551	86324	+	sp|Q5L3T0|COAX_GEOKA	76.86	418.313	9.60871e-147	sp|Q5L3T0|COAX_GEOKA Type III pantothenate kinase OS=Geobacillus kaustophilus (strain HTA426) GN=coaX PE=3 SV=1	BH0086	1e-137	Bha	K	COG1521	Putative transcriptional regulator, homolog of Bvg accessory factor	INFORMATION STORAGE AND PROCESSING	Transcription
Be_0084	882	0.413832	86348	87229	+	sp|C5D392|HSLO_GEOSW	72.14	424.476	6.55695e-148	sp|C5D392|HSLO_GEOSW 33 kDa chaperonin OS=Geobacillus sp. (strain WCH70) GN=hslO PE=3 SV=1	BS_yacC	1e-142	Bsu	O	COG1281	Disulfide bond chaperones of the HSP33 family	CELLULAR PROCESSES AND SIGNALING	Posttranslational modification, protein turnover, chaperones
Be_0085	945	0.397884	87361	88305	+	sp|P37887|CYSK_BACSU	82.14	429.869	1.26812e-149	sp|P37887|CYSK_BACSU Cysteine synthase OS=Bacillus subtilis (strain 168) GN=cysK PE=1 SV=3	BS_cysK	1e-152	Bsu	E	COG0031	Cysteine synthase	METABOLISM	Amino acid transport and metabolism
Be_0086	1428	0.397059	88436	89863	+	sp|P28820|PABB_BACSU	54.29	507.294	6.17297e-175	sp|P28820|PABB_BACSU Aminodeoxychorismate synthase component 1 OS=Bacillus subtilis (strain 168) GN=pabB PE=1 SV=1	BH0090	0	Bha	EH	COG0147	Anthranilate/para-aminobenzoate synthases component I	METABOLISM	Amino acid transport and metabolism
Be_0087	582	0.364261	89860	90441	+	sp|P28819|PABA_BACSU	80.21	327.405	5.03492e-113	sp|P28819|PABA_BACSU Aminodeoxychorismate/anthranilate synthase component 2 OS=Bacillus subtilis (strain 168) GN=pabA PE=2 SV=1	BH0091	1e-118	Bha	EH	COG0512	Anthranilate/para-aminobenzoate synthases component II	METABOLISM	Amino acid transport and metabolism
Be_0088	861	0.356562	90444	91304	+	sp|P28821|PABC_BACSU	48.35	261.922	2.54555e-84	sp|P28821|PABC_BACSU Aminodeoxychorismate lyase OS=Bacillus subtilis (strain 168) GN=pabC PE=3 SV=1	BH0092	1e-109	Bha	EH	COG0115	Branched-chain amino acid aminotransferase/4-amino-4-deoxychorismate lyase	METABOLISM	Amino acid transport and metabolism
Be_0089	861	0.399535	91311	92171	+	sp|P28822|DHPS_BACSU	61.54	353.599	2.09518e-120	sp|P28822|DHPS_BACSU Dihydropteroate synthase OS=Bacillus subtilis (strain 168) GN=sul PE=3 SV=2	BS_sul	1e-122	Bsu	H	COG0294	Dihydropteroate synthase and related enzymes	METABOLISM	Coenzyme transport and metabolism
Be_0090	363	0.363636	92164	92526	+	sp|P28823|FOLB_BACSU	61.67	163.696	7.24789e-51	sp|P28823|FOLB_BACSU Dihydroneopterin aldolase OS=Bacillus subtilis (strain 168) GN=folB PE=3 SV=1	BS_folA	8e-53	Bsu	H	COG1539	Dihydroneopterin aldolase	METABOLISM	Coenzyme transport and metabolism
Be_0091	531	0.357815	92523	93053	+	sp|P29252|HPPK_BACSU	50.59	168.318	3.628e-51	sp|P29252|HPPK_BACSU 2-amino-4-hydroxy-6-hydroxymethyldihydropteridine pyrophosphokinase OS=Bacillus subtilis (strain 168) GN=folK PE=3 SV=2	BS_folK	4e-53	Bsu	H	COG0801	7,8-dihydro-6-hydroxymethylpterin-pyrophosphokinase	METABOLISM	Coenzyme transport and metabolism
Be_0092	999	0.384384	93154	94152	+	sp|P37567|DUS1_BACSU	87.73	600.512	0	sp|P37567|DUS1_BACSU Probable tRNA-dihydrouridine synthase 1 OS=Bacillus subtilis (strain 168) GN=dus1 PE=3 SV=1	BS_yacF	0	Bsu	J	COG0042	tRNA-dihydrouridine synthase	INFORMATION STORAGE AND PROCESSING	Translation, ribosomal structure and biogenesis
Be_0093	1491	0.383635	94265	95755	+	sp|A7GJY9|SYK_BACCN	83.27	858.21	0	sp|A7GJY9|SYK_BACCN Lysine--tRNA ligase OS=Bacillus cereus subsp. cytotoxis (strain NVH 391-98) GN=lysS PE=3 SV=1	BS_lysS	0	Bsu	J	COG1190	Lysyl-tRNA synthetase (class II)	INFORMATION STORAGE AND PROCESSING	Translation, ribosomal structure and biogenesis
Be_0094	108	0.574074	96846	96953	+						-
Be_0095	126	0.428571	97962	98087	+						-
Be_0096	288	0.586806	100225	100512	+						-
Be_0097	462	0.359307	101163	101624	+	sp|C3W947|CTSR_GEOSE	67.41	179.104	6.38247e-56	sp|C3W947|CTSR_GEOSE Transcriptional regulator CtsR OS=Geobacillus stearothermophilus GN=ctsr PE=1 SV=1	BS_ctsR	2e-52	Bsu	K	COG4463	Transcriptional repressor of class III stress genes	INFORMATION STORAGE AND PROCESSING	Transcription
Be_0098	540	0.368519	101700	102239	+	sp|P37569|MCSA_BACSU	44.2	167.933	9.99067e-51	sp|P37569|MCSA_BACSU Protein-arginine kinase activator protein OS=Bacillus subtilis (strain 168) GN=mcsA PE=1 SV=1	BS_yacH	1e-52	Bsu	S	COG3880	Uncharacterized protein with conserved CXXC pairs	POORLY CHARACTERIZED	Function unknown
Be_0099	1089	0.386593	102243	103331	+	sp|C5D3N8|MCSB_GEOSW	70.6	495.352	8.8776e-174	sp|C5D3N8|MCSB_GEOSW Protein-arginine kinase OS=Geobacillus sp. (strain WCH70) GN=mcsB PE=3 SV=1	BS_yacI	1e-165	Bsu	E	COG3869	Arginine kinase	METABOLISM	Amino acid transport and metabolism
Be_0100	2436	0.400657	103328	105763	+	sp|P37571|CLPC_BACSU	88.04	1407.51	0	sp|P37571|CLPC_BACSU Negative regulator of genetic competence ClpC/MecB OS=Bacillus subtilis (strain 168) GN=clpC PE=1 SV=1	BS_clpC	0	Bsu	O	COG0542	ATPases with chaperone activity, ATP-binding subunit	CELLULAR PROCESSES AND SIGNALING	Posttranslational modification, protein turnover, chaperones
Be_0101	1380	0.406522	105850	107229	+	sp|P37572|RADA_BACSU	76.96	734.176	0	sp|P37572|RADA_BACSU DNA repair protein RadA homolog OS=Bacillus subtilis (strain 168) GN=radA PE=3 SV=1	BS_sms	0	Bsu	O	COG1066	Predicted ATP-dependent serine protease	CELLULAR PROCESSES AND SIGNALING	Posttranslational modification, protein turnover, chaperones
Be_0102	1074	0.360335	107238	108311	+	sp|A8F956|DISA_BACP2	64	437.187	5.09392e-151	sp|A8F956|DISA_BACP2 DNA integrity scanning protein DisA OS=Bacillus pumilus (strain SAFR-032) GN=disA PE=3 SV=1	BS_yacK	1e-153	Bsu	R	COG1623	Predicted nucleic-acid-binding protein (contains the HHH domain)	POORLY CHARACTERIZED	General function prediction only
Be_0103	1092	0.360806	108435	109526	+	sp|Q06754|YACL_BACSU	73.77	494.582	2.2791e-173	sp|Q06754|YACL_BACSU Uncharacterized PIN and TRAM-domain containing protein YacL OS=Bacillus subtilis (strain 168) GN=yacL PE=3 SV=2	BH0106	1e-176	Bha	R	COG4956	Integral membrane protein (PIN domain superfamily)	POORLY CHARACTERIZED	General function prediction only
Be_0104	705	0.380142	109555	110259	+	sp|A7Z0L2|ISPD_BACA2	60.79	282.337	4.64178e-94	sp|A7Z0L2|ISPD_BACA2 2-C-methyl-D-erythritol 4-phosphate cytidylyltransferase OS=Bacillus amyloliquefaciens subsp. plantarum (strain DSM 23117 / BGSC 10A6 / FZB42) GN=ispD PE=3 SV=1	BH0107	6e-95	Bha	I	COG1211	4-diphosphocytidyl-2-methyl-D-erithritol synthase	METABOLISM	Lipid transport and metabolism
Be_0105	480	0.36875	110256	110735	+	sp|B7HJ25|ISPF_BACC4	79.62	258.84	3.95972e-87	sp|B7HJ25|ISPF_BACC4 2-C-methyl-D-erythritol 2,4-cyclodiphosphate synthase OS=Bacillus cereus (strain B4264) GN=ispF PE=3 SV=1	BS_yacN	2e-86	Bsu	I	COG0245	2C-methyl-D-erythritol 2,4-cyclodiphosphate synthase	METABOLISM	Lipid transport and metabolism
Be_0106	1458	0.381344	110860	112317	+	sp|Q65PD0|SYE_BACLD	74.85	759.985	0	sp|Q65PD0|SYE_BACLD Glutamate--tRNA ligase OS=Bacillus licheniformis (strain ATCC 14580 / DSM 13 / JCM 2505 / NBRC 12200 / NCIMB 9375 / NRRL NRS-1264 / Gibson 46) GN=gltX PE=3 SV=1	BS_gltX	0	Bsu	J	COG0008	Glutamyl- and glutaminyl-tRNA synthetases	INFORMATION STORAGE AND PROCESSING	Translation, ribosomal structure and biogenesis
Be_0107	669	0.378176	112663	113331	+	sp|A8F961|CYSE_BACP2	78.22	307.375	2.70791e-104	sp|A8F961|CYSE_BACP2 Serine acetyltransferase OS=Bacillus pumilus (strain SAFR-032) GN=cysE PE=3 SV=1	BS_cysE	1e-104	Bsu	E	COG1045	Serine acetyltransferase	METABOLISM	Amino acid transport and metabolism
Be_0108	1404	0.374644	113312	114715	+	sp|Q5L429|SYC_GEOKA	77.04	745.347	0	sp|Q5L429|SYC_GEOKA Cysteine--tRNA ligase OS=Geobacillus kaustophilus (strain HTA426) GN=cysS PE=3 SV=1	BS_cysS	0	Bsu	J	COG0215	Cysteinyl-tRNA synthetase	INFORMATION STORAGE AND PROCESSING	Translation, ribosomal structure and biogenesis
Be_0109	417	0.381295	114718	115134	+	sp|Q81J58|MRNC_BACCR	66.67	182.185	1.01532e-57	sp|Q81J58|MRNC_BACCR Mini-ribonuclease 3 OS=Bacillus cereus (strain ATCC 14579 / DSM 31 / JCM 2152 / NBRC 15305 / NCIMB 9373 / NRRL B-3711) GN=mrnC PE=1 SV=1	BS_yazC	4e-52	Bsu	S	COG1939	Uncharacterized protein conserved in bacteria	POORLY CHARACTERIZED	Function unknown
Be_0110	750	0.398667	115127	115876	+	sp|Q06753|YACO_BACSU	69.76	382.489	6.50029e-133	sp|Q06753|YACO_BACSU Putative TrmH family tRNA/rRNA methyltransferase YacO OS=Bacillus subtilis (strain 168) GN=yacO PE=3 SV=2	BS_yacO	1e-135	Bsu	J	COG0566	rRNA methylases	INFORMATION STORAGE AND PROCESSING	Translation, ribosomal structure and biogenesis
Be_0111	513	0.380117	115879	116391	+	sp|P37574|YACP_BACSU	66.47	221.476	4.23618e-72	sp|P37574|YACP_BACSU Uncharacterized protein YacP OS=Bacillus subtilis (strain 168) GN=yacP PE=4 SV=1	BS_yacP	3e-74	Bsu	R	COG3688	Predicted RNA-binding protein containing a PIN domain	POORLY CHARACTERIZED	General function prediction only
Be_0112	651	0.353303	116496	117146	+	sp|P02964|RPSH_BACLI	90.5	374.785	7.39857e-131	sp|P02964|RPSH_BACLI RNA polymerase sigma-H factor OS=Bacillus licheniformis GN=sigH PE=3 SV=2	BS_sigH	1e-119	Bsu	K	COG1595	DNA-directed RNA polymerase specialized sigma subunit, sigma24 homolog	INFORMATION STORAGE AND PROCESSING	Transcription
Be_0113	150	0.386667	117264	117413	+	sp|A7Z0M1|RL333_BACA2	71.43	78.5666	1.37745e-19	sp|A7Z0M1|RL333_BACA2 50S ribosomal protein L33 3 OS=Bacillus amyloliquefaciens subsp. plantarum (strain DSM 23117 / BGSC 10A6 / FZB42) GN=rpmG3 PE=3 SV=1	BS_rpmG	3e-21	Bsu	J	COG0267	Ribosomal protein L33	INFORMATION STORAGE AND PROCESSING	Translation, ribosomal structure and biogenesis
Be_0114	180	0.355556	117452	117631	+	sp|Q9KGE8|SECE_BACHD	67.86	57.7658	2.38071e-11	sp|Q9KGE8|SECE_BACHD Protein translocase subunit SecE OS=Bacillus halodurans (strain ATCC BAA-125 / DSM 18197 / FERM 7344 / JCM 9153 / C-125) GN=secE PE=3 SV=1
Be_0115	537	0.366853	117765	118301	+	sp|Q06795|NUSG_BACSU	83.62	219.935	3.03604e-71	sp|Q06795|NUSG_BACSU Transcription termination/antitermination protein NusG OS=Bacillus subtilis (strain 168) GN=nusG PE=1 SV=1	BS_nusG	2e-73	Bsu	K	COG0250	Transcription antiterminator	INFORMATION STORAGE AND PROCESSING	Transcription
Be_0116	426	0.438967	118521	118946	+	sp|Q06796|RL11_BACSU	99.24	262.692	3.30491e-89	sp|Q06796|RL11_BACSU 50S ribosomal protein L11 OS=Bacillus subtilis (strain 168) GN=rplK PE=1 SV=3	BS_rplK	3e-91	Bsu	J	COG0080	Ribosomal protein L11	INFORMATION STORAGE AND PROCESSING	Translation, ribosomal structure and biogenesis
Be_0117	699	0.37196	119061	119759	+	sp|Q06797|RL1_BACSU	83.62	374.785	1.9415e-130	sp|Q06797|RL1_BACSU 50S ribosomal protein L1 OS=Bacillus subtilis (strain 168) GN=rplA PE=1 SV=4	BS_rplA	1e-130	Bsu	J	COG0081	Ribosomal protein L1	INFORMATION STORAGE AND PROCESSING	Translation, ribosomal structure and biogenesis
Be_0118	501	0.387226	120012	120512	+	sp|A8F972|RL10_BACP2	80.72	274.633	4.6226e-93	sp|A8F972|RL10_BACP2 50S ribosomal protein L10 OS=Bacillus pumilus (strain SAFR-032) GN=rplJ PE=3 SV=1	BH0121	2e-91	Bha	J	COG0244	Ribosomal protein L10	INFORMATION STORAGE AND PROCESSING	Translation, ribosomal structure and biogenesis
Be_0119	363	0.402204	120566	120928	+	sp|B1HMZ8|RL7_LYSSC	80.83	130.183	8.3246e-38	sp|B1HMZ8|RL7_LYSSC 50S ribosomal protein L7/L12 OS=Lysinibacillus sphaericus (strain C3-41) GN=rplL PE=3 SV=1	BS_rplL	4e-36	Bsu	J	COG0222	Ribosomal protein L7/L12	INFORMATION STORAGE AND PROCESSING	Translation, ribosomal structure and biogenesis
Be_0120	603	0.376451	121140	121742	+	sp|P37872|YBXB_BACSU	66.67	285.034	3.96328e-96	sp|P37872|YBXB_BACSU Uncharacterized protein YbxB OS=Bacillus subtilis (strain 168) GN=ybxB PE=3 SV=1	BS_ybxB	2e-98	Bsu	J	COG2813	16S RNA G1207 methylase RsmC	INFORMATION STORAGE AND PROCESSING	Translation, ribosomal structure and biogenesis
Be_0121	3567	0.416877	121992	125558	+	sp|Q65PB5|RPOB_BACLD	89.61	2201.4	0	sp|Q65PB5|RPOB_BACLD DNA-directed RNA polymerase subunit beta OS=Bacillus licheniformis (strain ATCC 14580 / DSM 13 / JCM 2505 / NBRC 12200 / NCIMB 9375 / NRRL NRS-1264 / Gibson 46) GN=rpoB PE=3 SV=1	BS_rpoB	0	Bsu	K	COG0085	DNA-directed RNA polymerase, beta subunit/140 kD subunit	INFORMATION STORAGE AND PROCESSING	Transcription
Be_0122	3594	0.407902	125603	129196	+	sp|A7GK13|RPOC_BACCN	88.93	2141.31	0	sp|A7GK13|RPOC_BACCN DNA-directed RNA polymerase subunit beta&apos; OS=Bacillus cereus subsp. cytotoxis (strain NVH 391-98) GN=rpoC PE=3 SV=1	BS_rpoC	0	Bsu	K	COG0086	DNA-directed RNA polymerase, beta' subunit/160 kD subunit	INFORMATION STORAGE AND PROCESSING	Transcription
Be_0123	414	0.417874	129634	130047	+	sp|C4KZQ2|RS12_EXISA	94.85	261.922	5.24545e-89	sp|C4KZQ2|RS12_EXISA 30S ribosomal protein S12 OS=Exiguobacterium sp. (strain ATCC BAA-1283 / AT1b) GN=rpsL PE=3 SV=1	BH0129	1e-89	Bha	J	COG0048	Ribosomal protein S12	INFORMATION STORAGE AND PROCESSING	Translation, ribosomal structure and biogenesis
Be_0124	471	0.401274	130087	130557	+	sp|Q65PB1|RS7_BACLD	91.03	298.901	5.22896e-103	sp|Q65PB1|RS7_BACLD 30S ribosomal protein S7 OS=Bacillus licheniformis (strain ATCC 14580 / DSM 13 / JCM 2505 / NBRC 12200 / NCIMB 9375 / NRRL NRS-1264 / Gibson 46) GN=rpsG PE=3 SV=1	BS_rpsG	1e-104	Bsu	J	COG0049	Ribosomal protein S7	INFORMATION STORAGE AND PROCESSING	Translation, ribosomal structure and biogenesis
Be_0125	2079	0.42809	130611	132689	+	sp|Q65PB0|EFG_BACLD	90.46	1281.54	0	sp|Q65PB0|EFG_BACLD Elongation factor G OS=Bacillus licheniformis (strain ATCC 14580 / DSM 13 / JCM 2505 / NBRC 12200 / NCIMB 9375 / NRRL NRS-1264 / Gibson 46) GN=fusA PE=3 SV=1	BH0131	0	Bha	J	COG0480	Translation elongation factors (GTPases)	INFORMATION STORAGE AND PROCESSING	Translation, ribosomal structure and biogenesis
Be_0126	1191	0.439127	132810	134000	+	sp|P33166|EFTU_BACSU	94.49	700.664	0	sp|P33166|EFTU_BACSU Elongation factor Tu OS=Bacillus subtilis (strain 168) GN=tuf PE=3 SV=1	BS_tufA	0	Bsu	J	COG0050	GTPases - translation elongation factors	INFORMATION STORAGE AND PROCESSING	Translation, ribosomal structure and biogenesis
Be_0127	309	0.391586	134357	134665	+	sp|Q9Z9L5|RS10_BACHD	97.06	204.912	1.40643e-67	sp|Q9Z9L5|RS10_BACHD 30S ribosomal protein S10 OS=Bacillus halodurans (strain ATCC BAA-125 / DSM 18197 / FERM 7344 / JCM 9153 / C-125) GN=rpsJ PE=3 SV=1	BH0133	1e-69	Bha	J	COG0051	Ribosomal protein S10	INFORMATION STORAGE AND PROCESSING	Translation, ribosomal structure and biogenesis
Be_0128	630	0.412698	134701	135330	+	sp|Q65PA7|RL3_BACLD	81.87	332.028	2.49155e-114	sp|Q65PA7|RL3_BACLD 50S ribosomal protein L3 OS=Bacillus licheniformis (strain ATCC 14580 / DSM 13 / JCM 2505 / NBRC 12200 / NCIMB 9375 / NRRL NRS-1264 / Gibson 46) GN=rplC PE=3 SV=1	BH0134	1e-115	Bha	J	COG0087	Ribosomal protein L3	INFORMATION STORAGE AND PROCESSING	Translation, ribosomal structure and biogenesis
Be_0129	624	0.415064	135361	135984	+	sp|B7GJ68|RL4_ANOFW	76.33	333.569	5.55896e-115	sp|B7GJ68|RL4_ANOFW 50S ribosomal protein L4 OS=Anoxybacillus flavithermus (strain DSM 21510 / WK1) GN=rplD PE=3 SV=1	BS_rplD	1e-115	Bsu	J	COG0088	Ribosomal protein L4	INFORMATION STORAGE AND PROCESSING	Translation, ribosomal structure and biogenesis
Be_0130	288	0.371528	135984	136271	+	sp|A8F987|RL23_BACP2	80	158.688	1.2321e-49	sp|A8F987|RL23_BACP2 50S ribosomal protein L23 OS=Bacillus pumilus (strain SAFR-032) GN=rplW PE=3 SV=1	BS_rplW	2e-50	Bsu	J	COG0089	Ribosomal protein L23	INFORMATION STORAGE AND PROCESSING	Translation, ribosomal structure and biogenesis
Be_0131	831	0.4284	136299	137129	+	sp|Q65PA4|RL2_BACLD	92.36	521.161	0	sp|Q65PA4|RL2_BACLD 50S ribosomal protein L2 OS=Bacillus licheniformis (strain ATCC 14580 / DSM 13 / JCM 2505 / NBRC 12200 / NCIMB 9375 / NRRL NRS-1264 / Gibson 46) GN=rplB PE=3 SV=1	BS_rplB	0	Bsu	J	COG0090	Ribosomal protein L2	INFORMATION STORAGE AND PROCESSING	Translation, ribosomal structure and biogenesis
Be_0132	279	0.376344	137187	137465	+	sp|Q65PA3|RS19_BACLD	92.39	182.956	3.13894e-59	sp|Q65PA3|RS19_BACLD 30S ribosomal protein S19 OS=Bacillus licheniformis (strain ATCC 14580 / DSM 13 / JCM 2505 / NBRC 12200 / NCIMB 9375 / NRRL NRS-1264 / Gibson 46) GN=rpsS PE=3 SV=1	BS_rpsS	9e-59	Bsu	J	COG0185	Ribosomal protein S19	INFORMATION STORAGE AND PROCESSING	Translation, ribosomal structure and biogenesis
Be_0133	342	0.421053	137486	137827	+	sp|P42060|RL22_BACSU	88.5	211.075	1.20838e-69	sp|P42060|RL22_BACSU 50S ribosomal protein L22 OS=Bacillus subtilis (strain 168) GN=rplV PE=1 SV=1	BS_rplV	9e-72	Bsu	J	COG0091	Ribosomal protein L22	INFORMATION STORAGE AND PROCESSING	Translation, ribosomal structure and biogenesis
Be_0134	657	0.420091	137831	138487	+	sp|A8F991|RS3_BACP2	89.91	411.379	2.45362e-145	sp|A8F991|RS3_BACP2 30S ribosomal protein S3 OS=Bacillus pumilus (strain SAFR-032) GN=rpsC PE=3 SV=1	BS_rpsC	1e-146	Bsu	J	COG0092	Ribosomal protein S3	INFORMATION STORAGE AND PROCESSING	Translation, ribosomal structure and biogenesis
Be_0135	435	0.422989	138490	138924	+	sp|Q5WLQ5|RL16_BACSK	93.71	251.906	1.00487e-84	sp|Q5WLQ5|RL16_BACSK 50S ribosomal protein L16 OS=Bacillus clausii (strain KSM-K16) GN=rplP PE=3 SV=1	BH0141	6e-86	Bha	J	COG0197	Ribosomal protein L16/L10E	INFORMATION STORAGE AND PROCESSING	Translation, ribosomal structure and biogenesis
Be_0136	201	0.353234	138914	139114	+	sp|Q65P99|RL29_BACLD	93.94	119.783	2.47277e-35	sp|Q65P99|RL29_BACLD 50S ribosomal protein L29 OS=Bacillus licheniformis (strain ATCC 14580 / DSM 13 / JCM 2505 / NBRC 12200 / NCIMB 9375 / NRRL NRS-1264 / Gibson 46) GN=rpmC PE=3 SV=1	BS_rpmC	1e-36	Bsu	J	COG0255	Ribosomal protein L29	INFORMATION STORAGE AND PROCESSING	Translation, ribosomal structure and biogenesis
Be_0137	264	0.375	139140	139403	+	sp|A7GK29|RS17_BACCN	91.95	163.696	7.44725e-52	sp|A7GK29|RS17_BACCN 30S ribosomal protein S17 OS=Bacillus cereus subsp. cytotoxis (strain NVH 391-98) GN=rpsQ PE=3 SV=1	BS_rpsQ	7e-53	Bsu	J	COG0186	Ribosomal protein S17	INFORMATION STORAGE AND PROCESSING	Translation, ribosomal structure and biogenesis
Be_0138	369	0.433604	139446	139814	+	sp|Q65P97|RL14_BACLD	92.62	177.563	2.53464e-56	sp|Q65P97|RL14_BACLD 50S ribosomal protein L14 OS=Bacillus licheniformis (strain ATCC 14580 / DSM 13 / JCM 2505 / NBRC 12200 / NCIMB 9375 / NRRL NRS-1264 / Gibson 46) GN=rplN PE=3 SV=1	lin2771	5e-58	Lin	J	COG0093	Ribosomal protein L14	INFORMATION STORAGE AND PROCESSING	Translation, ribosomal structure and biogenesis
Be_0139	312	0.387821	139854	140165	+	sp|Q6HPP7|RL24_BACHK	86.41	180.644	4.91742e-58	sp|Q6HPP7|RL24_BACHK 50S ribosomal protein L24 OS=Bacillus thuringiensis subsp. konkukian (strain 97-27) GN=rplX PE=3 SV=1	BS_rplX	9e-59	Bsu	J	COG0198	Ribosomal protein L24	INFORMATION STORAGE AND PROCESSING	Translation, ribosomal structure and biogenesis
Be_0140	540	0.377778	140195	140734	+	sp|A7GK32|RL5_BACCN	87.15	330.872	8.03063e-115	sp|A7GK32|RL5_BACCN 50S ribosomal protein L5 OS=Bacillus cereus subsp. cytotoxis (strain NVH 391-98) GN=rplE PE=3 SV=1	BH0146	1e-115	Bha	J	COG0094	Ribosomal protein L5	INFORMATION STORAGE AND PROCESSING	Translation, ribosomal structure and biogenesis
Be_0141	186	0.424731	140768	140953	+	sp|A0ALV5|RS14Z_LISW6	93.44	118.627	5.83567e-35	sp|A0ALV5|RS14Z_LISW6 30S ribosomal protein S14 type Z OS=Listeria welshimeri serovar 6b (strain ATCC 35897 / DSM 20650 / SLCC5334) GN=rpsZ PE=3 SV=1	lin2768	8e-37	Lin	J	COG0199	Ribosomal protein S14	INFORMATION STORAGE AND PROCESSING	Translation, ribosomal structure and biogenesis
Be_0142	399	0.39599	140983	141381	+	sp|B7GJ81|RS8_ANOFW	89.39	250.751	8.5583e-85	sp|B7GJ81|RS8_ANOFW 30S ribosomal protein S8 OS=Anoxybacillus flavithermus (strain DSM 21510 / WK1) GN=rpsH PE=3 SV=1	BS_rpsH	2e-82	Bsu	J	COG0096	Ribosomal protein S8	INFORMATION STORAGE AND PROCESSING	Translation, ribosomal structure and biogenesis
Be_0143	537	0.418994	141413	141949	+	sp|A7Z0Q3|RL6_BACA2	83.24	282.722	7.16764e-96	sp|A7Z0Q3|RL6_BACA2 50S ribosomal protein L6 OS=Bacillus amyloliquefaciens subsp. plantarum (strain DSM 23117 / BGSC 10A6 / FZB42) GN=rplF PE=3 SV=1	BS_rplF	9e-97	Bsu	J	COG0097	Ribosomal protein L6P/L9E	INFORMATION STORAGE AND PROCESSING	Translation, ribosomal structure and biogenesis
Be_0144	363	0.399449	141990	142352	+	sp|Q6HPP2|RL18_BACHK	84.17	206.453	1.0736e-67	sp|Q6HPP2|RL18_BACHK 50S ribosomal protein L18 OS=Bacillus thuringiensis subsp. konkukian (strain 97-27) GN=rplR PE=3 SV=1	BS_rplR	2e-63	Bsu	J	COG0256	Ribosomal protein L18	INFORMATION STORAGE AND PROCESSING	Translation, ribosomal structure and biogenesis
Be_0145	501	0.427146	142373	142873	+	sp|A7Z0Q5|RS5_BACA2	92.77	278.485	1.75417e-94	sp|A7Z0Q5|RS5_BACA2 30S ribosomal protein S5 OS=Bacillus amyloliquefaciens subsp. plantarum (strain DSM 23117 / BGSC 10A6 / FZB42) GN=rpsE PE=3 SV=1	BS_rpsE	4e-96	Bsu	J	COG0098	Ribosomal protein S5	INFORMATION STORAGE AND PROCESSING	Translation, ribosomal structure and biogenesis
Be_0146	183	0.420765	142887	143069	+	sp|A4IJK6|RL30_GEOTN	91.53	109.768	1.5286e-31	sp|A4IJK6|RL30_GEOTN 50S ribosomal protein L30 OS=Geobacillus thermodenitrificans (strain NG80-2) GN=rpmD PE=3 SV=1	BH0152	4e-31	Bha	J	COG1841	Ribosomal protein L30/L7E	INFORMATION STORAGE AND PROCESSING	Translation, ribosomal structure and biogenesis
Be_0147	441	0.433107	143099	143539	+	sp|B7GJ86|RL15_ANOFW	84.25	252.292	7.34452e-85	sp|B7GJ86|RL15_ANOFW 50S ribosomal protein L15 OS=Anoxybacillus flavithermus (strain DSM 21510 / WK1) GN=rplO PE=3 SV=1	BH0153	2e-84	Bha	J	COG0200	Ribosomal protein L15	INFORMATION STORAGE AND PROCESSING	Translation, ribosomal structure and biogenesis
Be_0148	1293	0.385151	143539	144831	+	sp|Q05207|SECY_BACLD	77.73	640.958	0	sp|Q05207|SECY_BACLD Protein translocase subunit SecY OS=Bacillus licheniformis (strain ATCC 14580 / DSM 13 / JCM 2505 / NBRC 12200 / NCIMB 9375 / NRRL NRS-1264 / Gibson 46) GN=secY PE=3 SV=2	BS_secY	1e-153	Bsu	U	COG0201	Preprotein translocase subunit SecY	CELLULAR PROCESSES AND SIGNALING	Intracellular trafficking, secretion, and vesicular transport
Be_0149	654	0.40367	144881	145534	+	sp|C5D3T8|KAD_GEOSW	81.31	368.622	1.8451e-128	sp|C5D3T8|KAD_GEOSW Adenylate kinase OS=Geobacillus sp. (strain WCH70) GN=adk PE=3 SV=1	BH0155	1e-113	Bha	F	COG0563	Adenylate kinase and related kinases	METABOLISM	Nucleotide transport and metabolism
Be_0150	747	0.401606	145531	146277	+	sp|P19994|MAP11_BACSU	81.85	422.935	6.68768e-149	sp|P19994|MAP11_BACSU Methionine aminopeptidase 1 OS=Bacillus subtilis (strain 168) GN=map PE=1 SV=1	BS_map	1e-151	Bsu	J	COG0024	Methionine aminopeptidase	INFORMATION STORAGE AND PROCESSING	Translation, ribosomal structure and biogenesis
Be_0151	219	0.365297	146506	146724	+	sp|Q65P83|IF1_BACLD	97.22	146.747	1.32088e-45	sp|Q65P83|IF1_BACLD Translation initiation factor IF-1 OS=Bacillus licheniformis (strain ATCC 14580 / DSM 13 / JCM 2505 / NBRC 12200 / NCIMB 9375 / NRRL NRS-1264 / Gibson 46) GN=infA PE=3 SV=1	BS_infA	2e-47	Bsu	J	COG0361	Translation initiation factor 1 (IF-1)	INFORMATION STORAGE AND PROCESSING	Translation, ribosomal structure and biogenesis
Be_0152	114	0.324561	146761	146874	+	sp|B9E9L4|RL36_MACCJ	100	72.7886	1.19519e-17	sp|B9E9L4|RL36_MACCJ 50S ribosomal protein L36 OS=Macrococcus caseolyticus (strain JCSC5402) GN=rpmJ PE=3 SV=1	BS_rpmJ	3e-19	Bsu	J	COG0257	Ribosomal protein L36	INFORMATION STORAGE AND PROCESSING	Translation, ribosomal structure and biogenesis
Be_0153	366	0.404372	146899	147264	+	sp|B1HMV7|RS13_LYSSC	85.95	216.853	1.10389e-71	sp|B1HMV7|RS13_LYSSC 30S ribosomal protein S13 OS=Lysinibacillus sphaericus (strain C3-41) GN=rpsM PE=3 SV=1	BS_rpsM	3e-71	Bsu	J	COG0099	Ribosomal protein S13	INFORMATION STORAGE AND PROCESSING	Translation, ribosomal structure and biogenesis
Be_0154	390	0.430769	147287	147676	+	sp|B1HMV6|RS11_LYSSC	96.49	203.756	2.22798e-66	sp|B1HMV6|RS11_LYSSC 30S ribosomal protein S11 OS=Lysinibacillus sphaericus (strain C3-41) GN=rpsK PE=3 SV=1	BS_rpsK	2e-64	Bsu	J	COG0100	Ribosomal protein S11	INFORMATION STORAGE AND PROCESSING	Translation, ribosomal structure and biogenesis
Be_0155	945	0.393651	147851	148795	+	sp|Q65P79|RPOA_BACLD	89.49	563.533	0	sp|Q65P79|RPOA_BACLD DNA-directed RNA polymerase subunit alpha OS=Bacillus licheniformis (strain ATCC 14580 / DSM 13 / JCM 2505 / NBRC 12200 / NCIMB 9375 / NRRL NRS-1264 / Gibson 46) GN=rpoA PE=3 SV=1	BS_rpoA	0	Bsu	K	COG0202	DNA-directed RNA polymerase, alpha subunit/40 kD subunit	INFORMATION STORAGE AND PROCESSING	Transcription
Be_0156	363	0.443526	148832	149194	+	sp|P20277|RL17_BACSU	86.67	216.468	1.39478e-71	sp|P20277|RL17_BACSU 50S ribosomal protein L17 OS=Bacillus subtilis (strain 168) GN=rplQ PE=1 SV=2	BS_rplQ	1e-73	Bsu	J	COG0203	Ribosomal protein L17	INFORMATION STORAGE AND PROCESSING	Translation, ribosomal structure and biogenesis
Be_0157	840	0.389286	149370	150209	+	sp|P40735|ECFA1_BACSU	63.8	363.614	2.00753e-124	sp|P40735|ECFA1_BACSU Energy-coupling factor transporter ATP-binding protein EcfA1 OS=Bacillus subtilis (strain 168) GN=ecfA PE=3 SV=3	BS_ybxA	1e-124	Bsu	P	COG1122	ABC-type cobalt transport system, ATPase component	METABOLISM	Inorganic ion transport and metabolism
Be_0158	873	0.390607	150185	151057	+	sp|A0R8K9|ECFA2_BACAH	59.86	373.629	4.31035e-128	sp|A0R8K9|ECFA2_BACAH Energy-coupling factor transporter ATP-binding protein EcfA2 OS=Bacillus thuringiensis (strain Al Hakam) GN=ecfA2 PE=3 SV=1	BS_ybaE	1e-119	Bsu	P	COG1122	ABC-type cobalt transport system, ATPase component	METABOLISM	Inorganic ion transport and metabolism
Be_0159	798	0.365915	151047	151844	+	sp|P70972|ECFT_BACSU	71.66	304.679	8.4337e-102	sp|P70972|ECFT_BACSU Energy-coupling factor transporter transmembrane protein EcfT OS=Bacillus subtilis (strain 168) GN=ecfT PE=1 SV=3	BS_ybaF	1e-103	Bsu	P	COG0619	ABC-type cobalt transport system, permease component CbiQ and related transporters	METABOLISM	Inorganic ion transport and metabolism
Be_0160	744	0.400538	151857	152600	+	sp|B7GJ99|TRUA_ANOFW	61.54	330.872	1.05985e-112	sp|B7GJ99|TRUA_ANOFW tRNA pseudouridine synthase A OS=Anoxybacillus flavithermus (strain DSM 21510 / WK1) GN=truA PE=3 SV=1	BS_truA	1e-100	Bsu	J	COG0101	Pseudouridylate synthase	INFORMATION STORAGE AND PROCESSING	Translation, ribosomal structure and biogenesis
Be_0161	438	0.40411	152744	153181	+	sp|A7Z0S1|RL13_BACA2	87.59	266.544	1.74834e-90	sp|A7Z0S1|RL13_BACA2 50S ribosomal protein L13 OS=Bacillus amyloliquefaciens subsp. plantarum (strain DSM 23117 / BGSC 10A6 / FZB42) GN=rplM PE=3 SV=1	BS_rplM	3e-91	Bsu	J	COG0102	Ribosomal protein L13	INFORMATION STORAGE AND PROCESSING	Translation, ribosomal structure and biogenesis
Be_0162	393	0.445293	153202	153594	+	sp|A7GK54|RS9_BACCN	86.92	230.72	6.82918e-77	sp|A7GK54|RS9_BACCN 30S ribosomal protein S9 OS=Bacillus cereus subsp. cytotoxis (strain NVH 391-98) GN=rpsI PE=3 SV=1	lin2745	1e-74	Lin	J	COG0103	Ribosomal protein S9	INFORMATION STORAGE AND PROCESSING	Translation, ribosomal structure and biogenesis
Be_0163	147	0.278912	153683	153829	-
Be_0164	171	0.274854	153813	153983	-
Be_0165	213	0.394366	154028	154240	+
Be_0166	213	0.450704	154661	154873	+
Be_0167	1956	0.428937	154959	156914	+
Be_0168	1947	0.462763	156911	158857	+	sp|Q52871|YTF3_RHILT	29.94	71.2478	1.00659e-11	sp|Q52871|YTF3_RHILT Uncharacterized protein in tfuA 3&apos;region OS=Rhizobium leguminosarum bv. trifolii PE=3 SV=1	SMc01541	2e-14	Sme	S	COG1944	Uncharacterized conserved protein	POORLY CHARACTERIZED	Function unknown
Be_0169	1578	0.451838	158879	160456	+	sp|P42724|TFXB_RHILT	30.34	53.9138	1.63966e-06	sp|P42724|TFXB_RHILT Trifolitoxin-processing protein TfxB OS=Rhizobium leguminosarum bv. trifolii GN=tfxB PE=4 SV=1	all4884	1e-11	Nos	C	COG0778	Nitroreductase	METABOLISM	Energy production and conversion
Be_0170	348	0.33046	160966	161313	+	-					-
Be_0171	1050	0.439048	161344	162393	+	sp|Q53218|Y4VJ_RHISN	26.18	84.3445	5.43892e-17	sp|Q53218|Y4VJ_RHISN Uncharacterized protein y4vJ OS=Rhizobium sp. (strain NGR234) GN=NGR_a01140 PE=3 SV=2	AGc4197	1e-130	Atu	C	COG2141	Coenzyme F420-dependent N5,N10-methylene tetrahydromethanopterin reductase and related flavin-dependent oxidoreductases	METABOLISM	Energy production and conversion
Be_0172	2541	0.358127	162425	164965	-	sp|P39143|GUTR_BACSU	57.72	1005.36	0	sp|P39143|GUTR_BACSU Transcription activator GutR OS=Bacillus subtilis (strain 168) GN=gutR PE=3 SV=1	BS_gutR	0	Bsu	R	COG0457	FOG: TPR repeat	POORLY CHARACTERIZED	General function prediction only
Be_0173	1062	0.394539	165207	166268	+	sp|Q06004|DHSO_BACSU	80.74	587.03	0	sp|Q06004|DHSO_BACSU Sorbitol dehydrogenase OS=Bacillus subtilis (strain 168) GN=gutB PE=1 SV=3	BS_gutB	1e-102	Bsu	ER	COG1063	Threonine dehydrogenase and related Zn-dependent dehydrogenases	METABOLISM	Amino acid transport and metabolism
Be_0174	1401	0.345468	166357	167757	+	sp|O34368|GUTA_BACSU	79.35	719.924	0	sp|O34368|GUTA_BACSU Probable glucitol transport protein GutA OS=Bacillus subtilis (strain 168) GN=gutA PE=3 SV=1	BS_ydjD	0	Bsu	G	COG2211	Na+/melibiose symporter and related transporters	METABOLISM	Carbohydrate transport and metabolism
Be_0175	984	0.36687	167813	168796	+	sp|O34768|YDJE_BACSU	67.62	437.573	3.50119e-152	sp|O34768|YDJE_BACSU Uncharacterized sugar kinase YdjE OS=Bacillus subtilis (strain 168) GN=ydjE PE=3 SV=1	BS_ydjE	1e-155	Bsu	G	COG0524	Sugar kinases, ribokinase family	METABOLISM	Carbohydrate transport and metabolism
Be_0176	771	0.380026	169007	169777	+	sp|Q9LHT0|TRNHF_ARATH	39.92	168.318	8.06355e-49	sp|Q9LHT0|TRNHF_ARATH Tropinone reductase homolog At5g06060 OS=Arabidopsis thaliana GN=At5g06060 PE=2 SV=1	alr4456	4e-60	Nos	IQR	COG1028	Dehydrogenases with different specificities (related to short-chain alcohol dehydrogenases)	METABOLISM	Lipid transport and metabolism
Be_0177	453	0.353201	170088	170540	-	sp|O31497|YEZC_BACSU	34.81	71.633	8.60125e-15	sp|O31497|YEZC_BACSU Uncharacterized HTH-type transcriptional regulator YezC OS=Bacillus subtilis (strain 168) GN=yezC PE=3 SV=2	BH0212	3e-44	Bha	K	COG1522	Transcriptional regulators	INFORMATION STORAGE AND PROCESSING	Transcription
Be_0178	393	0.391858	170819	171211	+	sp|Q1EMV2|FLK_STRCT	26.02	47.7506	1.08715e-06	sp|Q1EMV2|FLK_STRCT Fluoroacetyl-CoA thioesterase OS=Streptomyces cattleya GN=flK PE=1 SV=1	DR2608	4e-14	Dra	R	COG5496	Predicted thioesterase	POORLY CHARACTERIZED	General function prediction only
Be_0179	1140	0.37807	171280	172419	+	sp|Q59224|DHPH_BACBA	70.59	575.474	0	sp|Q59224|DHPH_BACBA Phenylalanine dehydrogenase OS=Bacillus badius GN=pdh PE=3 SV=1	BH0218	1e-175	Bha	E	COG0334	Glutamate dehydrogenase/leucine dehydrogenase	METABOLISM	Amino acid transport and metabolism
Be_0180	1068	0.393258	172448	173515	+	sp|P21881|ODPA_BACSU	44	279.641	3.44069e-89	sp|P21881|ODPA_BACSU Pyruvate dehydrogenase E1 component subunit alpha OS=Bacillus subtilis (strain 168) GN=pdhA PE=1 SV=3	BH0213	1e-123	Bha	C	COG1071	Pyruvate/2-oxoglutarate dehydrogenase complex, dehydrogenase (E1) component, eukaryotic type, alpha subunit	METABOLISM	Energy production and conversion
Be_0181	1023	0.400782	173515	174537	+	sp|P21874|ODPB_GEOSE	51.08	352.829	1.08989e-118	sp|P21874|ODPB_GEOSE Pyruvate dehydrogenase E1 component subunit beta OS=Geobacillus stearothermophilus GN=pdhB PE=1 SV=2	BH0214	1e-144	Bha	C	COG0022	Pyruvate/2-oxoglutarate dehydrogenase complex, dehydrogenase (E1) component, eukaryotic type, beta subunit	METABOLISM	Energy production and conversion
Be_0182	1284	0.373053	174550	175833	+	sp|P65636|ODP2_STAAN	39.21	262.307	8.83472e-81	sp|P65636|ODP2_STAAN Dihydrolipoyllysine-residue acetyltransferase component of pyruvate dehydrogenase complex OS=Staphylococcus aureus (strain N315) GN=pdhC PE=1 SV=1	BH0215	2e-98	Bha	C	COG0508	Pyruvate/2-oxoglutarate dehydrogenase complex, dihydrolipoamide acyltransferase (E2) component, and related enzymes	METABOLISM	Energy production and conversion
Be_0183	1377	0.371823	176179	177555	+	sp|O32257|YVBW_BACSU	41.06	311.612	4.02161e-99	sp|O32257|YVBW_BACSU Uncharacterized amino acid permease YvbW OS=Bacillus subtilis (strain 168) GN=yvbW PE=2 SV=1	BS_yvbW	1e-101	Bsu	E	COG1113	Gamma-aminobutyrate permease and related permeases	METABOLISM	Amino acid transport and metabolism
Be_0184	1581	0.378874	177971	179551	-	sp|O07003|LEVB_BACSU	65.9	664.07	0	sp|O07003|LEVB_BACSU Levanbiose-producing levanase OS=Bacillus subtilis (strain 168) GN=levB PE=1 SV=1	BS_yveB	0	Bsu	G	COG1621	Beta-fructosidases (levanase/invertase)	METABOLISM	Carbohydrate transport and metabolism
Be_0185	1470	0.372789	179634	181103	-	sp|P05655|SACB_BACSU	66.67	662.144	0	sp|P05655|SACB_BACSU Levansucrase OS=Bacillus subtilis (strain 168) GN=sacB PE=1 SV=1	BS_sacB	0	---	---	---	---	---	---
Be_0186	1275	0.372549	181288	182562	-	sp|O32156|YURO_BACSU	23.96	107.842	1.51999e-24	sp|O32156|YURO_BACSU Uncharacterized ABC transporter extracellular-binding protein YurO OS=Bacillus subtilis (strain 168) GN=yurO PE=3 SV=1	Cgl2408	1e-25	Cgl	G	COG1653	ABC-type sugar transport system, periplasmic component	METABOLISM	Carbohydrate transport and metabolism
Be_0187	1173	0.354646	182594	183766	-	sp|O31517|YESN_BACSU	25.26	109.383	2.43355e-25	sp|O31517|YESN_BACSU Uncharacterized transcriptional regulatory protein YesN OS=Bacillus subtilis (strain 168) GN=yesN PE=3 SV=1	BS_yesN	7e-26	Bsu	T	COG4753	Response regulator containing CheY-like receiver domain and AraC-type DNA-binding domain	CELLULAR PROCESSES AND SIGNALING	Signal transduction mechanisms
Be_0188	1764	0.341837	183796	185559	-	sp|O31516|YESM_BACSU	22.63	123.25	2.40299e-28	sp|O31516|YESM_BACSU Sensor histidine kinase YesM OS=Bacillus subtilis (strain 168) GN=yesM PE=3 SV=1	SPy1588	2e-30	Spy	T	COG2972	Predicted signal transduction protein with a C-terminal ATPase domain	CELLULAR PROCESSES AND SIGNALING	Signal transduction mechanisms
Be_0189	1530	0.382353	186049	187578	+	sp|P96712|BMR3_BACSU	64.36	624.009	0	sp|P96712|BMR3_BACSU Multidrug resistance protein 3 OS=Bacillus subtilis (strain 168) GN=bmr3 PE=1 SV=1	BS_mdr	1e-167	Bsu	GEPR	COG0477	Permeases of the major facilitator superfamily	METABOLISM	Carbohydrate transport and metabolism
Be_0190	444	0.378378	187666	188109	+	sp|P50862|YBAK_BACSU	31.2	83.5741	3.0266e-19	sp|P50862|YBAK_BACSU Uncharacterized protein YbaK OS=Bacillus subtilis (strain 168) GN=ybaK PE=4 SV=1	BH0238	2e-26	---	---	---	---	---	---
Be_0191	714	0.37395	188176	188889	+	sp|P50864|CWLD_BACSU	60.5	254.988	3.63163e-83	sp|P50864|CWLD_BACSU Germination-specific N-acetylmuramoyl-L-alanine amidase OS=Bacillus subtilis (strain 168) GN=cwlD PE=1 SV=1	BS_cwlD	3e-85	Bsu	M	COG0860	N-acetylmuramoyl-L-alanine amidase	CELLULAR PROCESSES AND SIGNALING	Cell wall/membrane/envelope biogenesis
Be_0192	1137	0.411609	188891	190027	+	sp|P50863|SALA_BACSU	69.8	432.95	4.33998e-149	sp|P50863|SALA_BACSU Protein mrp homolog SalA OS=Bacillus subtilis (strain 168) GN=salA PE=2 SV=1	BS_ybaL	1e-152	Bsu	D	COG0489	ATPases involved in chromosome partitioning	CELLULAR PROCESSES AND SIGNALING	Cell cycle control, cell division, chromosome partitioning
Be_0193	570	0.345614	190070	190639	-	sp|P16450|GERD_BACSU	51.15	184.496	4.44302e-57	sp|P16450|GERD_BACSU Spore germination protein GerD OS=Bacillus subtilis (strain 168) GN=gerD PE=2 SV=1	BH0241	4e-59	---	---	---	---	---	---
Be_0194	630	0.342857	190815	191444	+	sp|P16449|KBAA_BACSU	58.97	223.016	1.19856e-71	sp|P16449|KBAA_BACSU KinB-signaling pathway activation protein OS=Bacillus subtilis (strain 168) GN=kbaA PE=4 SV=2	BS_kbaA	8e-74	---	---	---	---	---	---
Be_0195	765	0.338562	191481	192245	-	sp|P50865|PDAB_BACSU	55.91	278.1	9.94707e-92	sp|P50865|PDAB_BACSU Probable polysaccharide deacetylase PdaB OS=Bacillus subtilis (strain 168) GN=pdaB PE=3 SV=2	BS_ybaN	7e-94	Bsu	G	COG0726	Predicted xylanase/chitin deacetylase	METABOLISM	Carbohydrate transport and metabolism
Be_0196	108	0.574074	193348	193455	+
Be_0197	126	0.428571	194464	194589	+
Be_0198	288	0.586806	196727	197014	+
Be_0199	564	0.363475	198663	199226	+	sp|Q45585|SIGW_BACSU	76.88	288.886	4.68604e-98	sp|Q45585|SIGW_BACSU ECF RNA polymerase sigma factor SigW OS=Bacillus subtilis (strain 168) GN=sigW PE=1 SV=1	BS_sigW	1e-100	Bsu	K	COG1595	DNA-directed RNA polymerase specialized sigma subunit, sigma24 homolog	INFORMATION STORAGE AND PROCESSING	Transcription
Be_0200	606	0.409241	199239	199844	+	sp|Q45588|RSIW_BACSU	52.97	220.705	8.46447e-71	sp|Q45588|RSIW_BACSU Anti-sigma-W factor RsiW OS=Bacillus subtilis (strain 168) GN=rsiW PE=1 SV=2	BS_ybbM	7e-73	Bsu	K	COG5662	Predicted transmembrane transcriptional regulator (anti-sigma factor)	INFORMATION STORAGE AND PROCESSING	Transcription
Be_0201	822	0.394161	200086	200907	+	sp|Q45589|YBBP_BACSU	73	431	1e-153	Uncharacterized protein ybbP OS=Bacillus subtilis GN=ybbP PE=4 SV=3	BS_ybbP	1e-153	Bsu	S	COG1624	Uncharacterized conserved protein	POORLY CHARACTERIZED	Function unknown
Be_0202	1473	0.374067	200900	202372	+	sp|O34659|YBBR_BACSU	30	208	3e-60	YbbR-like domain-containing protein ybbR OS=Bacillus subtilis GN=ybbR PE=4 SV=2	lin2224	4e-64	Lin	S	COG4856	Uncharacterized protein conserved in bacteria	POORLY CHARACTERIZED	Function unknown
Be_0203	1350	0.408148	202388	203737	+	sp|B7GIY9|GLMM_ANOFW	81	751	0	Phosphoglucosamine mutase OS=Anoxybacillus flavithermus (strain DSM 21510 / WK1) GN=glmM PE=3 SV=1	BS_ybbT	0	Bsu	G	COG1109	Phosphomannomutase	METABOLISM	Carbohydrate transport and metabolism
Be_0204	1803	0.386023	204226	206028	+	sp|Q81VN5|GLMS_BACAN	76	971	0	Glucosamine--fructose-6-phosphate aminotransferase [isomerizing] OS=Bacillus anthracis GN=glmS PE=3 SV=3	BH0268	0	Bha	M	COG0449	Glucosamine 6-phosphate synthetase, contains amidotransferase and phosphosugar isomerase domains	CELLULAR PROCESSES AND SIGNALING	Cell wall/membrane/envelope biogenesis
Be_0205	435	0.347126	206316	206750	+	sp|P96708|YDGJ_BACSU	75	224	2e-75	Uncharacterized HTH-type transcriptional regulator ydgJ OS=Bacillus subtilis GN=ydgJ PE=4 SV=1	BS_ydgJ	5e-76	Bsu	K	COG1846	Transcriptional regulators	INFORMATION STORAGE AND PROCESSING	Transcription
Be_0206	639	0.370892	206764	207402	+	sp|P96707|YDGI_BACSU	84	373	1e-132	Putative NAD(P)H nitroreductase ydgI OS=Bacillus subtilis GN=ydgI PE=3 SV=1	BS_ydgI	1e-133	Bsu	C	COG0778	Nitroreductase	METABOLISM	Energy production and conversion
Be_0207	843	0.383155	207929	208771	-	sp|P15339|DKGB_CORSS	48	266	4e-88	2,5-diketo-D-gluconic acid reductase B OS=Corynebacterium sp. (strain SHS752001) GN=dkgB PE=1 SV=3	Cgl0512	1e-106	Cgl	R	COG0656	Aldo/keto reductases, related to diketogulonate reductase	POORLY CHARACTERIZED	General function prediction only
Be_0208	804	0.364428	208938	209741	+	sp|P54427|YBXI_BACSU	54	296	1e-100	Probable beta-lactamase ybxI OS=Bacillus subtilis GN=ybxI PE=3 SV=2	BS_ybxI	1e-101	Bsu	V	COG2602	Beta-lactamase class D	CELLULAR PROCESSES AND SIGNALING	Defense mechanisms
Be_0209	1425	0.383158	209786	211210	-	sp|P94428|GABD_BACSU	56	531	0	Succinate-semialdehyde dehydrogenase [NADP+] OS=Bacillus subtilis GN=gabD PE=1 SV=1	BH0995	0	Bha	C	COG1012	NAD-dependent aldehyde dehydrogenases	METABOLISM	Energy production and conversion
Be_0210	861	0.373984	211336	212196	+	sp|P37499|YYBE_BACSU	28	115	4e-29	Uncharacterized HTH-type transcriptional regulator yybE OS=Bacillus subtilis GN=yybE PE=4 SV=2	BS_gltC	1e-28	Bsu	K	COG0583	Transcriptional regulator	INFORMATION STORAGE AND PROCESSING	Transcription
Be_0211	777	0.351351	212322	213098	+
Be_0212	819	0.420024	213580	214398	+	sp|B7NU97|KDGT_ECO7I	58	350	1e-119	2-keto-3-deoxygluconate permease OS=Escherichia coli O7:K1 (strain IAI39 / ExPEC) GN=kdgT PE=3 SV=1	ZkdgT	1e-119	---	---	---	---
Be_0213	186	0.387097	214395	214580	+										No	No
Be_0214	951	0.377497	214612	215562	+	sp|P50845|KDGK_BACSU	38	209	7e-65	2-dehydro-3-deoxygluconokinase OS=Bacillus subtilis GN=kdgK PE=3 SV=1	CAC0395	4e-89	Cac	G	COG0524	Sugar kinases, ribokinase family	METABOLISM	Carbohydrate transport and metabolism
Be_0215	771	0.360571	215606	216376	-	sp|P77300|YAGI_ECOLI	39	194	2e-60	Uncharacterized HTH-type transcriptional regulator yagI OS=Escherichia coli (strain K12) GN=yagI PE=4 SV=1	BH3725	4e-71	Bha	K	COG1414	Transcriptional regulator	INFORMATION STORAGE AND PROCESSING	Transcription
Be_0216	840	0.378571	216581	217420	+	sp|O32210|GR_BACSU	74	404	1e-142	Glyoxal reductase OS=Bacillus subtilis GN=yvgN PE=1 SV=1	BS_yvgN	1e-143	Bsu	R	COG0656	Aldo/keto reductases, related to diketogulonate reductase	POORLY CHARACTERIZED	General function prediction only
Be_0217	423	0.323877	217621	218043	+
Be_0218	2427	0.401319	218055	220481	+	sp|Q67QZ1|NAPA_SYMTH	34	416	1e-133	Nitrate reductase OS=Symbiobacterium thermophilum GN=napA PE=3 SV=1	alr0612	1e-143	Nos	C	COG0243	Anaerobic dehydrogenases, typically selenocysteine-containing	METABOLISM	Energy production and conversion
Be_0219	702	0.349003	220588	221289	+	sp|O06480|YFNB_BACSU	65	310	1e-106	Putative HAD-hydrolase yfnB OS=Bacillus subtilis GN=yfnB PE=1 SV=1	BS_yfnB	1e-107	Bsu	R	COG1011	Predicted hydrolase (HAD superfamily)	POORLY CHARACTERIZED	General function prediction only
Be_0220	822	0.380779	221301	222122	+	sp|P94562|YSNE_BACSU	64	208	3e-67	Uncharacterized N-acetyltransferase YsnE OS=Bacillus subtilis GN=ysnE PE=1 SV=1	BS_ysnE	1e-67	Bsu	KR	COG0454	Histone acetyltransferase HPA2 and related acetyltransferases	INFORMATION STORAGE AND PROCESSING	Transcription
Be_0221	432	0.333333	222302	222733	+	sp|P42109|YXAJ_BACSU	41	105	1e-28	Uncharacterized protein yxaJ OS=Bacillus subtilis GN=yxaJ PE=4 SV=2	BS_yxaJ	7e-26	---	---	---	---
Be_0222	276	0.376812	222768	223043	+
Be_0223	1320	0.384091	223084	224403	-	sp|P39835|GNTT_ECOLI	50	416	1e-142	High-affinity gluconate transporter OS=Escherichia coli (strain K12) GN=gntT PE=1 SV=3	YPO3954	1e-149	Ype	GE	COG2610	H+/gluconate symporter and related permeases	METABOLISM	Carbohydrate transport and metabolism
Be_0224	1440	0.364583	224471	225910	-						slr1342	6e-18	Syn	S	COG3395	Uncharacterized protein conserved in bacteria	POORLY CHARACTERIZED	Function unknown
Be_0225	915	0.404372	225891	226805	-	sp|P0ABQ2|GARR_ECOLI	58	250	4e-79	2-hydroxy-3-oxopropionate reductase OS=Escherichia coli (strain K12) GN=garR PE=1 SV=1	STM3248	2e-80	Sty	I	COG2084	3-hydroxyisobutyrate dehydrogenase and related beta-hydroxyacid dehydrogenases	METABOLISM	Lipid transport and metabolism
Be_0226	612	0.362745	227049	227660	+	sp|O05494|YDHC_BACSU	29	80.5	2e-17	Uncharacterized HTH-type transcriptional regulator ydhC OS=Bacillus subtilis GN=ydhC PE=4 SV=1	SSO1255	2e-28	Sso	K	COG1802	Transcriptional regulators	INFORMATION STORAGE AND PROCESSING	Transcription
Be_0227	465	0.341935	227856	228320	+	sp|O34692|YVNA_BACSU	42	121	1e-34	Uncharacterized HTH-type transcriptional regulator yvnA OS=Bacillus subtilis GN=yvnA PE=4 SV=1	BS_yvnA	4e-35	Bsu	K	COG1846	Transcriptional regulators	INFORMATION STORAGE AND PROCESSING	Transcription
Be_0228	237	0.28692	228317	228553	+
Be_0229	840	0.425	228905	229744	-	sp|P80878|MCAT_BACSU	69	395	1e-139	Probable manganese catalase OS=Bacillus subtilis GN=ydbD PE=1 SV=1	BH2190	1e-160	Bha	P	COG3546	Mn-containing catalase	METABOLISM	Inorganic ion transport and metabolism
Be_0230	918	0.37037	229856	230773	-	sp|A7GNP0|COXX1_BACCN	60	336	1e-115	Protoheme IX farnesyltransferase 1 OS=Bacillus cereus subsp. cytotoxis (strain NVH 391-98) GN=ctaB1 PE=3 SV=1	BS_ctaB	4e-68	Bsu	O	COG0109	Polyprenyltransferase (cytochrome oxidase assembly factor)	CELLULAR PROCESSES AND SIGNALING	Posttranslational modification, protein turnover, chaperones
Be_0231	621	0.373591	231598	232218	-	sp|O32244|YVBG_BACSU	56	229	8e-76	UPF0056 membrane protein yvbG OS=Bacillus subtilis GN=yvbG PE=3 SV=1	BS_yvbG	3e-76	Bsu	U	COG2095	Multiple antibiotic transporter	CELLULAR PROCESSES AND SIGNALING	Intracellular trafficking, secretion, and vesicular transport
Be_0232	1176	0.376701	232752	233927	+	sp|O07587|AAT3_BACSU	75	628	0	Putative aspartate aminotransferase YhdR OS=Bacillus subtilis GN=yhdR PE=3 SV=1	BS_yhdR	0	Bsu	E	COG0436	Aspartate/tyrosine/aromatic aminotransferase	METABOLISM	Amino acid transport and metabolism
Be_0233	903	0.395349	233963	234865	-	sp|O34973|YTAP_BACSU	55	343	1e-117	Putative hydrolase YtaP OS=Bacillus subtilis GN=ytaP PE=3 SV=1	BS_ytaP	1e-118	Bsu	R	COG1073	Hydrolases of the alpha/beta superfamily	POORLY CHARACTERIZED	General function prediction only
Be_0234	564	0.37766	234995	235558	+
Be_0235	114	0.254386	235566	235679	-
Be_0236	1617	0.39765	235669	237285	-	sp|Q45577|YBEC_BACSU	78	851	0	Probable amino acid-proton symporter YbeC OS=Bacillus subtilis GN=ybeC PE=3 SV=3	BS_ybeC	0	Bsu	E	COG0531	Amino acid transporters	METABOLISM	Amino acid transport and metabolism
Be_0237	960	0.38125	237567	238526	-	sp|O31567|YFIY_BACSU	29	96.7	9e-22	Probable siderophore-binding lipoprotein yfiY OS=Bacillus subtilis GN=yfiY PE=1 SV=1	lin2073	1e-26	Lin	P	COG0614	ABC-type Fe3+-hydroxamate transport system, periplasmic component	METABOLISM	Inorganic ion transport and metabolism
Be_0238	1056	0.403409	238746	239801	+	sp|P49936|FHUB_BACSU	51	333	1e-112	Iron(3+)-hydroxamate import system permease protein fhuB OS=Bacillus subtilis GN=fhuB PE=3 SV=1	BS_fhuB	1e-112	Bsu	P	COG0609	ABC-type Fe3+-siderophore transport system, permease component	METABOLISM	Inorganic ion transport and metabolism
Be_0239	1020	0.385294	239801	240820	+	sp|P49936|FHUB_BACSU	51	333	1e-112	Iron(3+)-hydroxamate import system permease protein fhuB OS=Bacillus subtilis GN=fhuB PE=3 SV=1	BS_fhuG	2e-54	Bsu	P	COG0609	ABC-type Fe3+-siderophore transport system, permease component	METABOLISM	Inorganic ion transport and metabolism
Be_0240	717	0.334728	240833	241549	-	sp|P71039|MTA_BACSU	41	64.7	3e-11	HTH-type transcriptional activator mta OS=Bacillus subtilis GN=mta PE=1 SV=1	DR1628	9e-15	Dra	K	COG0789	Predicted transcriptional regulators	INFORMATION STORAGE AND PROCESSING	Transcription
Be_0241	327	0.296636	241555	241881	-
Be_0242	969	0.401445	242026	242994	+	sp|O31567|YFIY_BACSU	29	96.7	9e-22	Probable siderophore-binding lipoprotein yfiY OS=Bacillus subtilis GN=yfiY PE=1 SV=1	BH3314	1e-130	Bha	CHR	COG1052	Lactate dehydrogenase and related dehydrogenases	METABOLISM	Energy production and conversion
Be_0243	696	0.364943	243114	243809	-	sp|P96679|YDFB_BACSU	32	125	5e-34	Uncharacterized N-acetyltransferase YdfB OS=Bacillus subtilis GN=ydfB PE=3 SV=1	BS_ydfB	1e-34	---	---	---	---
Be_0244	1905	0.391601	244000	245904	+	sp|P00550|PTM3C_ECOLI	55	677	0	PTS system mannitol-specific EIICBA component OS=Escherichia coli (strain K12) GN=mtlA PE=1 SV=1	BH3854	0	Bha	G	COG2213	Phosphotransferase system, mannitol-specific IIBC component	METABOLISM	Carbohydrate transport and metabolism
Be_0245	2091	0.332855	245990	248080	+	sp|P96574|MTLR_BACSU	31	372	1e-118	Transcriptional regulator MtlR OS=Bacillus subtilis GN=mtlR PE=2 SV=1	BS_ydaA	1e-118	Bsu	K	COG3711	Transcriptional antiterminator	INFORMATION STORAGE AND PROCESSING	Transcription
Be_0246	1146	0.36562	248086	249231	+	sp|A4IPF0|MTLD_GEOTN	45	335	1e-112	Mannitol-1-phosphate 5-dehydrogenase OS=Geobacillus thermodenitrificans (strain NG80-2) GN=mtlD PE=3 SV=1	STM3686	1e-104	Sty	G	COG0246	Mannitol-1-phosphate/altronate dehydrogenases	METABOLISM	Carbohydrate transport and metabolism
Be_0247	1416	0.381356	249601	251016	+	sp|P94422|YCNB_BACSU	57	518	0	Uncharacterized MFS-type transporter ycnB OS=Bacillus subtilis GN=ycnB PE=3 SV=1	BS_ycnB	0	Bsu	GEPR	COG0477	Permeases of the major facilitator superfamily	METABOLISM	Carbohydrate transport and metabolism
Be_0248	732	0.322404	251114	251845	+	sp|P42250|YCBR_BACSU	66	335	1e-116	Uncharacterized protein ycbR OS=Bacillus subtilis GN=ycbR PE=4 SV=2	BS_ycbR	1e-98	---	---	---	---	---
Be_0249	1158	0.427461	251896	253053	-	sp|O34669|YOCH_BACSU	55	115	2e-29	Cell wall-binding protein yocH OS=Bacillus subtilis GN=yocH PE=1 SV=1	BS_yocH_1	1e-31	Bsu	M	COG1388	FOG: LysM repeat	CELLULAR PROCESSES AND SIGNALING	Cell wall/membrane/envelope biogenesis
Be_0250	2352	0.367347	253539	255890	-	sp|P23382|INA_BACTL	63	824	0	Immune inhibitor A OS=Bacillus thuringiensis subsp. alesti GN=ina PE=1 SV=1	CAC0746	1e-153	Cac	S	COG4412	Uncharacterized protein conserved in bacteria	POORLY CHARACTERIZED	Function unknown
Be_0251	1122	0.331551	256259	257380	+	sp|P71088|SP0M_BACSU	55	269	1e-89	Sporulation-control protein spo0M OS=Bacillus subtilis GN=spo0M PE=1 SV=2					COG4326	Sporulation control protein
Be_0252	117	0.384615	257678	257794	+
Be_0253	780	0.385897	257907	258686	+	sp|P71088|SP0M_BACSU	55	269	1e-89	Sporulation-control protein spo0M OS=Bacillus subtilis GN=spo0M PE=1 SV=2	BS_ygaI	4e-89	Bsu	R	COG4326	Sporulation control protein	POORLY CHARACTERIZED	General function prediction only
Be_0254	726	0.380165	258738	259463	+	sp|Q04777|ALDC_BACSU	51	255	8e-85	Alpha-acetolactate decarboxylase OS=Bacillus subtilis GN=alsD PE=2 SV=1	BS_alsD	2e-85	Bsu	Q	COG3527	Alpha-acetolactate decarboxylase	METABOLISM	Secondary metabolites biosynthesis, transport and catabolism
Be_0255	1116	0.395161	259781	260896	+	sp|Q65KU8|PROB1_BACLD	64	489	1e-173	Glutamate 5-kinase 1 OS=Bacillus licheniformis (strain DSM 13 / ATCC 14580) GN=proB1 PE=3 SV=1	BS_proB	1e-169	Bsu	E	COG0263	Glutamate 5-kinase	METABOLISM	Amino acid transport and metabolism
Be_0256	1248	0.385417	260910	262157	+	sp|B7ILK1|PROA_BACC2	62	528	0	Gamma-glutamyl phosphate reductase OS=Bacillus cereus (strain G9842) GN=proA PE=3 SV=1	BH1504	1e-171	Bha	E	COG0014	Gamma-glutamyl phosphate reductase	METABOLISM	Amino acid transport and metabolism
Be_0257	1422	0.396624	262191	263612	-	sp|P26899|ASPA_BACSU	80	760	0	Aspartate ammonia-lyase OS=Bacillus subtilis GN=ansB PE=3 SV=2	BS_ansB	0	Bsu	E	COG1027	Aspartate ammonia-lyase	METABOLISM	Amino acid transport and metabolism
Be_0258	402	0.365672	263940	264341	+	sp|O06474|YFMP_BACSU	44	90.5	4e-23	HTH-type transcriptional regulator yfmP OS=Bacillus subtilis GN=yfmP PE=2 SV=1	BS_yfmP	1e-23	Bsu	K	COG0789	Predicted transcriptional regulators	INFORMATION STORAGE AND PROCESSING	Transcription
Be_0259	1149	0.382071	264347	265495	+	sp|O06473|YFMO_BACSU	42	263	9e-84	Multidrug efflux protein yfmO OS=Bacillus subtilis GN=yfmO PE=2 SV=1	lin1446	1e-157	Lin	GEPR	COG0477	Permeases of the major facilitator superfamily	METABOLISM	Carbohydrate transport and metabolism
Be_0260	1074	0.378957	265712	266785	+	sp|A7GKE0|DDL_BACCN	70	537	0	D-alanine--D-alanine ligase OS=Bacillus cereus subsp. cytotoxis (strain NVH 391-98) GN=ddl PE=3 SV=1	BS_ddlA	0	Bsu	M	COG1181	D-alanine-D-alanine ligase and related ATP-grasp enzymes	CELLULAR PROCESSES AND SIGNALING	Cell wall/membrane/envelope biogenesis
Be_0261	1377	0.363834	266871	268247	+	sp|P96613|MURF_BACSU	52	446	1e-153	UDP-N-acetylmuramoyl-tripeptide--D-alanyl-D-alanine ligase OS=Bacillus subtilis GN=murF PE=3 SV=1	BS_murF	1e-153	Bsu	M	COG0770	UDP-N-acetylmuramyl pentapeptide synthase	CELLULAR PROCESSES AND SIGNALING	Cell wall/membrane/envelope biogenesis
Be_0262	1473	0.385608	268593	270065	+	sp|Q5L3G9|CSHA_GEOKA	70	660	0	DEAD-box ATP-dependent RNA helicase CshA OS=Geobacillus kaustophilus (strain HTA426) GN=cshA PE=3 SV=1	BS_ydbR	0	Bsu	LKJ	COG0513	Superfamily II DNA and RNA helicases	INFORMATION STORAGE AND PROCESSING	Replication, recombination and repair
Be_0263	978	0.358896	270160	271137	+	sp|Q9K9P8|UVSE_BACHD	53	345	1e-117	UV DNA damage endonuclease OS=Bacillus halodurans (strain ATCC BAA-125 / DSM 18197 / FERM 7344 / JCM 9153 / C-125) GN=uvsE PE=3 SV=1	BH2597	1e-118	Bha	L	COG4294	UV damage repair endonuclease	INFORMATION STORAGE AND PROCESSING	Replication, recombination and repair
Be_0264	588	0.352041	271160	271747	-	sp|P96617|YDCA_BACSU	42	175	1e-54	Putative rhomboid protease ydcA OS=Bacillus subtilis GN=ydcA PE=3 SV=1	BS_ydcA	4e-55	Bsu	R	COG0705	Uncharacterized membrane protein (homolog of Drosophila rhomboid)	POORLY CHARACTERIZED	General function prediction only
Be_0265	357	0.372549	271920	272276	+	sp|B7GIY1|ACPS_ANOFW	60	139	6e-43	Holo-[acyl-carrier-protein] synthase OS=Anoxybacillus flavithermus (strain DSM 21510 / WK1) GN=acpS PE=3 SV=1	BS_ydcB	7e-37	Bsu	I	COG0736	Phosphopantetheinyl transferase (holo-ACP synthase)	METABOLISM	Lipid transport and metabolism
Be_0266	1008	0.360119	272378	273385	+	sp|P96619|YDCC_BACSU	52	360	1e-123	Sporulation protein ydcC OS=Bacillus subtilis GN=ydcC PE=2 SV=2	BS_ydcC	1e-123	Bsu	M	COG2834	Outer membrane lipoprotein-sorting protein	CELLULAR PROCESSES AND SIGNALING	Cell wall/membrane/envelope biogenesis
Be_0267	1158	0.376511	273582	274739	+	sp|P10724|ALR_GEOSE	53	433	1e-150	Alanine racemase OS=Geobacillus stearothermophilus GN=alr PE=1 SV=2	BS_dal	1e-138	Bsu	M	COG0787	Alanine racemase	CELLULAR PROCESSES AND SIGNALING	Cell wall/membrane/envelope biogenesis
Be_0268	282	0.400709	275010	275291	+	sp|P96619|YDCC_BACSU	52	360	1e-123	Sporulation protein ydcC OS=Bacillus subtilis GN=ydcC PE=2 SV=2	BS_ydcD	5e-33	Bsu	K	COG0864	Predicted transcriptional regulators containing the CopG/Arc/MetJ DNA-binding domain and a metal-binding domain	INFORMATION STORAGE AND PROCESSING	Transcription
Be_0269	351	0.404558	275297	275647	+	sp|P96622|ENDOA_BACSU	90	219	1e-74	mRNA interferase EndoA OS=Bacillus subtilis GN=ndoA PE=1 SV=1	BS_ydcE	4e-75	Bsu	T	COG2337	Growth inhibitor	CELLULAR PROCESSES AND SIGNALING	Signal transduction mechanisms
Be_0270	834	0.389688	275938	276771	+	sp|P42409|RSBRA_BACSU	53	274	2e-91	RsbT co-antagonist protein rsbRA OS=Bacillus subtilis GN=rsbRA PE=1 SV=1	BS_rsbR_2	3e-71	Bsu	T	COG1366	Anti-anti-sigma regulatory factor (antagonist of anti-sigma factor)	CELLULAR PROCESSES AND SIGNALING	Signal transduction mechanisms
Be_0271	357	0.372549	276774	277130	+	sp|P42410|RSBS_BACSU	81	189	1e-62	RsbT antagonist protein rsbS OS=Bacillus subtilis GN=rsbS PE=1 SV=1	BS_rsbS	3e-63	Bsu	T	COG1366	Anti-anti-sigma regulatory factor (antagonist of anti-sigma factor)	CELLULAR PROCESSES AND SIGNALING	Signal transduction mechanisms
Be_0272	402	0.40796	277133	277534	+	sp|P42411|RSBT_BACSU	81	196	2e-65	Serine/threonine-protein kinase rsbT OS=Bacillus subtilis GN=rsbT PE=1 SV=1	BS_rsbT	7e-66	Bsu	T	COG2172	Anti-sigma regulatory factor (Ser/Thr protein kinase)	CELLULAR PROCESSES AND SIGNALING	Signal transduction mechanisms
Be_0273	1011	0.37092	277546	278556	+	sp|P40399|RSBU_BACSU	56	390	1e-135	Phosphoserine phosphatase rsbU OS=Bacillus subtilis GN=rsbU PE=1 SV=3	BS_rsbU	1e-135	Bsu	TK	COG2208	Serine phosphatase RsbU, regulator of sigma subunit	CELLULAR PROCESSES AND SIGNALING	Signal transduction mechanisms
Be_0274	333	0.336336	278614	278946	+	sp|P17903|RSBV_BACSU	44	100	1e-27	Anti-sigma-B factor antagonist OS=Bacillus subtilis GN=rsbV PE=1 SV=1	BS_rsbV	4e-28	Bsu	T	COG1366	Anti-anti-sigma regulatory factor (antagonist of anti-sigma factor)	CELLULAR PROCESSES AND SIGNALING	Signal transduction mechanisms
Be_0275	483	0.374741	278943	279425	+	sp|Q6HMH0|RSBW_BACHK	60	209	4e-69	Serine-protein kinase rsbW OS=Bacillus thuringiensis subsp. konkukian (strain 97-27) GN=rsbW PE=3 SV=1	BS_rsbW	1e-55	Bsu	T	COG2172	Anti-sigma regulatory factor (Ser/Thr protein kinase)	CELLULAR PROCESSES AND SIGNALING	Signal transduction mechanisms
Be_0276	795	0.384906	279391	280185	+	sp|P06574|RPSB_BACSU	62	332	1e-114	RNA polymerase sigma-B factor OS=Bacillus subtilis GN=sigB PE=1 SV=3	BS_sigB	1e-115	Bsu	K	COG1191	DNA-directed RNA polymerase specialized sigma subunit	INFORMATION STORAGE AND PROCESSING	Transcription
Be_0277	600	0.375	280185	280784	+	sp|P17906|RSBX_BACSU	39	162	2e-49	Phosphoserine phosphatase rsbX OS=Bacillus subtilis GN=rsbX PE=4 SV=1	BS_rsbX	5e-50	---	---	---	---	---	---
Be_0278	2166	0.371191	280898	283063	+	sp|O31489|YDCI_BACSU	64	928	0	Uncharacterized protein ydcI OS=Bacillus subtilis GN=ydcI PE=4 SV=2	BH0531	0	Bha	K	COG2183	Transcriptional accessory protein	INFORMATION STORAGE AND PROCESSING	Transcription
Be_0279	462	0.344156	283276	283737	+	sp|Q6GF11|SPRTL_STAAR	51	157	9e-49	Protein sprT-like OS=Staphylococcus aureus (strain MRSA252) GN=SAR2150 PE=3 SV=1	SA1867	7e-49	Sau	S	COG3091	Uncharacterized protein conserved in bacteria	POORLY CHARACTERIZED	Function unknown
Be_0280	222	0.310811	284639	284860	-
Be_0281	348	0.385057	284890	285237	-
Be_0282	1020	0.308824	285479	286498	+	sp|O31559|YFIQ_BACSU	53	381	1e-131	Putative membrane-bound acyltransferase YfiQ OS=Bacillus subtilis GN=yfiQ PE=3 SV=1	BS_yfiQ	1e-131	Bsu	G	COG3936	Protein involved in polysaccharide intercellular adhesin (PIA) synthesis/biofilm formation	METABOLISM	Carbohydrate transport and metabolism
Be_0283	459	0.350763	286560	287018	-	sp|C0SPB5|YCLD_BACSU	42	135	2e-40	Uncharacterized protein yclD OS=Bacillus subtilis GN=yclD PE=4 SV=1	BS_yclD	5e-40	---	---	---	---	---	---
Be_0284	567	0.366843	287044	287610	-	sp|P94404|BSDB_BACSU	69	255	2e-86	Phenolic acid decarboxylase subunit B OS=Bacillus subtilis GN=bsdB PE=1 SV=1	BS_yclB	8e-87	Bsu	H	COG0163	3-polyprenyl-4-hydroxybenzoate decarboxylase	METABOLISM	Coenzyme transport and metabolism
Be_0285	108	0.574074	289180	289287	+
Be_0286	126	0.428571	290296	290421	+
Be_0287	288	0.586806	292559	292846	+
Be_0288	183	0.551913	293219	293401	+
Be_0289	492	0.382114	293630	294121	+	sp|O05515|YDIB_BACSU	58	181	5e-58	UPF0079 ATP-binding protein ydiB OS=Bacillus subtilis GN=ydiB PE=1 SV=1	BS_ydiB	2e-58	Bsu	R	COG0802	Predicted ATPase or kinase	POORLY CHARACTERIZED	General function prediction only
Be_0290	702	0.366097	294102	294803	+	sp|O05516|YDIC_BACSU	61	295	1e-101	Uncharacterized protein YdiC OS=Bacillus subtilis GN=ydiC PE=1 SV=1	BS_ydiC	1e-101	Bsu	O	COG1214	Inactive homolog of metal-dependent proteases, putative molecular chaperone	CELLULAR PROCESSES AND SIGNALING	Posttranslational modification, protein turnover, chaperones
Be_0291	444	0.394144	294804	295247	+	sp|O05517|RIMI_BACSU	52	178	2e-57	Putative ribosomal-protein-alanine acetyltransferase OS=Bacillus subtilis GN=rimI PE=3 SV=1	BS_ydiD	7e-58	Bsu	R	COG0456	Acetyltransferases	POORLY CHARACTERIZED	General function prediction only
Be_0292	1023	0.4174	295232	296254	+	sp|Q81IS8|GCP_BACCR	78	544	0	Probable tRNA threonylcarbamoyladenosine biosynthesis protein Gcp OS=Bacillus cereus (strain ATCC 14579 / DSM 31) GN=gcp PE=3 SV=1	BH0548	0	Bha	O	COG0533	Metal-dependent proteases with possible chaperone activity	CELLULAR PROCESSES AND SIGNALING	Posttranslational modification, protein turnover, chaperones
Be_0293	1935	0.358656	296391	298325	-	sp|O05519|YDIF_BACSU	63	524	0	Uncharacterized ABC transporter ATP-binding protein YdiF OS=Bacillus subtilis GN=ydiF PE=3 SV=2	BS_ydiF	0	Bsu	R	COG0488	ATPase components of ABC transporters with duplicated ATPase domains	POORLY CHARACTERIZED	General function prediction only
Be_0294	504	0.404762	298547	299050	+	sp|C5D4E6|MOAC_GEOSW	74	246	1e-83	Molybdenum cofactor biosynthesis protein C OS=Geobacillus sp. (strain WCH70) GN=moaC PE=3 SV=1	BS_ydiG	8e-83	Bsu	H	COG0315	Molybdenum cofactor biosynthesis enzyme	METABOLISM	Coenzyme transport and metabolism
Be_0295	648	0.356481	299052	299699	+	sp|A4IJU7|REX_GEOTN	78	350	1e-123	Redox-sensing transcriptional repressor rex OS=Geobacillus thermodenitrificans (strain NG80-2) GN=rex PE=3 SV=1	BS_ydiH	1e-118	Bsu	R	COG2344	AT-rich DNA-binding protein	POORLY CHARACTERIZED	General function prediction only
Be_0296	186	0.397849	299741	299926	+
Be_0297	753	0.358566	299944	300696	+	sp|O05523|TATCY_BACSU	68	343	1e-119	Sec-independent protein translocase protein TatCy OS=Bacillus subtilis GN=tatC2 PE=1 SV=1	BS_ydiJ	1e-119	Bsu	U	COG0805	Sec-independent protein secretion pathway component TatC	CELLULAR PROCESSES AND SIGNALING	Intracellular trafficking, secretion, and vesicular transport
Be_0298	204	0.357843	300755	300958	-
Be_0299	720	0.355556	300955	301674	-	sp|O05525|YDIL_BACSU	43	193	2e-60	Putative membrane peptidase ydiL OS=Bacillus subtilis GN=ydiL PE=3 SV=1	BS_ydiL	6e-61	Bsu	R	COG1266	Predicted metal-dependent membrane protease	POORLY CHARACTERIZED	General function prediction only
Be_0300	285	0.403509	302037	302321	+	sp|A7GKF9|CH10_BACCN	88	168	6e-55	10 kDa chaperonin OS=Bacillus cereus subsp. cytotoxis (strain NVH 391-98) GN=groS PE=3 SV=1	BS_groES	3e-55	Bsu	O	COG0234	Co-chaperonin GroES (HSP10)	CELLULAR PROCESSES AND SIGNALING	Posttranslational modification, protein turnover, chaperones
Be_0301	1632	0.428922	302387	304018	+	sp|Q65MZ8|CH60_BACLD	84	869	0	60 kDa chaperonin OS=Bacillus licheniformis (strain DSM 13 / ATCC 14580) GN=groL PE=3 SV=1	BS_groEL	0	Bsu	O	COG0459	Chaperonin GroEL (HSP60 family)	CELLULAR PROCESSES AND SIGNALING	Posttranslational modification, protein turnover, chaperones
Be_0302	492	0.339431	304131	304622	-						CAC1508	9e-64	---	---	---	---	---	---
Be_0303	423	0.420804	304874	305296	+						CAC2728	1e-19	---	---	---	---	---	---
Be_0304	504	0.311508	305444	305947	+						CAC0336	1e-32	---	---	---	---	---	---
Be_0305	777	0.32175	306335	307111	+	sp|O05261|YULB_BACSU	34.03	130.954	1.06096e-34	sp|O05261|YULB_BACSU Uncharacterized HTH-type transcriptional regulator YulB OS=Bacillus subtilis (strain 168) GN=yulB PE=3 SV=1	BS_yulB	3e-36	Bsu	KG	COG1349	Transcriptional regulators of sugar metabolism	INFORMATION STORAGE AND PROCESSING	Transcription
Be_0306	753	0.313413	307201	307953	+	sp|Q2SSS4|POTA_MYCCT	49.14	201.445	1.20427e-60	sp|Q2SSS4|POTA_MYCCT Spermidine/putrescine import ATP-binding protein PotA OS=Mycoplasma capricolum subsp. capricolum (strain California kid / ATCC 27343 / NCTC 10154) GN=potA PE=3 SV=1	potA	1e-56	Eco	E	COG3842	ABC-type spermidine/putrescine transport systems, ATPase components	METABOLISM	Amino acid transport and metabolism
Be_0307	1620	0.328395	307946	309565	+	sp|Q44123|FBPB_ACTPL	24.53	100.908	5.01459e-21	sp|Q44123|FBPB_ACTPL Ferric transport system permease protein FbpB OS=Actinobacillus pleuropneumoniae GN=fbpB PE=3 SV=1	SMb21542	3e-62	Sme	P	COG1178	ABC-type Fe3+ transport system, permease component	METABOLISM	Inorganic ion transport and metabolism
Be_0308	987	0.371834	309584	310570	+	sp|P43951|Y131_HAEIN	28.45	59.3066	1.26285e-08	sp|P43951|Y131_HAEIN Uncharacterized protein HI_0131 OS=Haemophilus influenzae (strain ATCC 51907 / DSM 11121 / KW20 / Rd) GN=HI_0131 PE=1 SV=1	SMb21540	4e-20	Sme	P	COG1840	ABC-type Fe3+ transport system, periplasmic component	METABOLISM	Inorganic ion transport and metabolism
Be_0309	1092	0.375458	310586	311677	+	sp|B1HPR6|PHNW_LYSSC	65.19	498.434	7.49538e-175	sp|B1HPR6|PHNW_LYSSC 2-aminoethylphosphonate--pyruvate transaminase OS=Lysinibacillus sphaericus (strain C3-41) GN=phnW PE=3 SV=1	STM0431	1e-142	Sty	E	COG0075	Serine-pyruvate aminotransferase/archaeal aspartate aminotransferase	METABOLISM	Amino acid transport and metabolism
Be_0310	819	0.349206	311677	312495	+	sp|B1HPR7|PHNX_LYSSC	60.08	311.612	2.30101e-104	sp|B1HPR7|PHNX_LYSSC Phosphonoacetaldehyde hydrolase OS=Lysinibacillus sphaericus (strain C3-41) GN=phnX PE=3 SV=1	STM0432	1e-59	Sty	R	COG0637	Predicted phosphatase/phosphohexomutase	POORLY CHARACTERIZED	General function prediction only
Be_0311	972	0.385802	312866	313837	+	sp|P54724|YFIH_BACSU	55.59	374.015	2.29073e-127	sp|P54724|YFIH_BACSU Uncharacterized protein YfiH OS=Bacillus subtilis (strain 168) GN=yfiH PE=4 SV=2	BS_yfiH	1e-130	Bsu	G	COG1082	Sugar phosphate isomerases/epimerases	METABOLISM	Carbohydrate transport and metabolism
Be_0312	1413	0.397735	313890	315302	+	sp|O34718|IOLT_BACSU	69.07	622.083	0	sp|O34718|IOLT_BACSU Major myo-inositol transporter IolT OS=Bacillus subtilis (strain 168) GN=iolT PE=2 SV=1	BS_ydjK	0	Bsu	GEPR	COG0477	Permeases of the major facilitator superfamily	METABOLISM	Carbohydrate transport and metabolism
Be_0313	864	0.385417	315362	316225	+	sp|P54722|YFIF_BACSU	42.48	207.994	4.17866e-63	sp|P54722|YFIF_BACSU Uncharacterized HTH-type transcriptional regulator YfiF OS=Bacillus subtilis (strain 168) GN=yfiF PE=3 SV=1	BS_yfiF	3e-65	Bsu	K	COG2207	AraC-type DNA-binding domain-containing proteins	INFORMATION STORAGE AND PROCESSING	Transcription
Be_0314	1203	0.399834	316391	317593	+	sp|P94437|YFII_BACSU	83.12	665.996	0	sp|P94437|YFII_BACSU Uncharacterized oxidoreductase YfiI OS=Bacillus subtilis (strain 168) GN=yfiI PE=3 SV=1	BS_yfiI	1e-135	Bsu	R	COG0673	Predicted dehydrogenases and related proteins	POORLY CHARACTERIZED	General function prediction only
Be_0315	990	0.390909	317774	318763	+	sp|P36944|RBSR_BACSU	62.78	417.927	2.64399e-144	sp|P36944|RBSR_BACSU Ribose operon repressor OS=Bacillus subtilis (strain 168) GN=rbsR PE=3 SV=2	BS_rbsR	1e-146	Bsu	K	COG1609	Transcriptional regulators	INFORMATION STORAGE AND PROCESSING	Transcription
Be_0316	879	0.399317	318756	319634	+	sp|P36945|RBSK_BACSU	69.18	375.555	9.68111e-129	sp|P36945|RBSK_BACSU Ribokinase OS=Bacillus subtilis (strain 168) GN=rbsK PE=3 SV=2	BS_rbsK	1e-121	Bsu	G	COG0524	Sugar kinases, ribokinase family	METABOLISM	Carbohydrate transport and metabolism
Be_0317	396	0.39899	319631	320026	+	sp|A7Z9G4|RBSD_BACA2	64.12	181.415	1.53699e-57	sp|A7Z9G4|RBSD_BACA2 D-ribose pyranase OS=Bacillus amyloliquefaciens subsp. plantarum (strain DSM 23117 / BGSC 10A6 / FZB42) GN=rbsD PE=3 SV=1	BS_rbsD	2e-54	Bsu	G	COG1869	ABC-type ribose transport system, auxiliary component	METABOLISM	Carbohydrate transport and metabolism
Be_0318	1482	0.387989	320042	321523	+	sp|P36947|RBSA_BACSU	77.03	771.155	0	sp|P36947|RBSA_BACSU Ribose import ATP-binding protein RbsA OS=Bacillus subtilis (strain 168) GN=rbsA PE=3 SV=2	BS_rbsA	0	Bsu	G	COG1129	ABC-type sugar transport system, ATPase component	METABOLISM	Carbohydrate transport and metabolism
Be_0319	957	0.368861	321525	322481	+	sp|P36948|RBSC_BACSU	86.73	373.244	4.49902e-127	sp|P36948|RBSC_BACSU Ribose transport system permease protein RbsC OS=Bacillus subtilis (strain 168) GN=rbsC PE=3 SV=2	BS_rbsC	1e-129	Bsu	G	COG1172	Ribose/xylose/arabinose/galactoside ABC-type transport systems, permease components	METABOLISM	Carbohydrate transport and metabolism
Be_0320	918	0.381264	322494	323411	+	sp|P36949|RBSB_BACSU	77.08	464.151	2.91783e-163	sp|P36949|RBSB_BACSU D-ribose-binding protein OS=Bacillus subtilis (strain 168) GN=rbsB PE=3 SV=2	BS_rbsB	1e-165	Bsu	G	COG1879	ABC-type sugar transport system, periplasmic component	METABOLISM	Carbohydrate transport and metabolism
Be_0321	762	0.356955	323710	324471	+	sp|P0A0I0|FABG_STAAW	31.98	130.954	7.84787e-35	sp|P0A0I0|FABG_STAAW 3-oxoacyl-[acyl-carrier-protein] reductase FabG OS=Staphylococcus aureus (strain MW2) GN=fabG PE=3 SV=1	Cgl0699	6e-77	Cgl	IQR	COG1028	Dehydrogenases with different specificities (related to short-chain alcohol dehydrogenases)	METABOLISM	Lipid transport and metabolism
Be_0322	543	0.392265	324556	325098	+	sp|P54430|YRKC_BACSU	69.17	204.527	5.70805e-65	sp|P54430|YRKC_BACSU Uncharacterized protein YrkC OS=Bacillus subtilis (strain 168) GN=yrkC PE=4 SV=1	BS_yrkC	4e-67	Bsu	G	COG0662	Mannose-6-phosphate isomerase	METABOLISM	Carbohydrate transport and metabolism
Be_0323	1353	0.377679	325639	326991	+	sp|Q44470|TUB4_AGRVI	44.81	349.362	4.42464e-114	sp|Q44470|TUB4_AGRVI Putative tartrate transporter OS=Agrobacterium vitis GN=ttuB PE=2 SV=1	RSp0182	1e-111	Rso	GEPR	COG0477	Permeases of the major facilitator superfamily	METABOLISM	Carbohydrate transport and metabolism
Be_0324	843	0.346382	327128	327970	-	sp|P44487|UXUR_HAEIN	31.02	110.153	9.45954e-27	sp|P44487|UXUR_HAEIN Uxu operon regulator OS=Haemophilus influenzae (strain ATCC 51907 / DSM 11121 / KW20 / Rd) GN=uxuR PE=3 SV=1	CAC2546	6e-37	Cac	K	COG2186	Transcriptional regulators	INFORMATION STORAGE AND PROCESSING	Transcription
Be_0325	453	0.399558	328323	328775	+	sp|P39156|YWLF_BACSU	71.43	226.483	1.10968e-74	sp|P39156|YWLF_BACSU Putative sugar phosphate isomerase YwlF OS=Bacillus subtilis (strain 168) GN=ywlF PE=2 SV=1	BH3767	1e-77	Bha	G	COG0698	Ribose 5-phosphate isomerase RpiB	METABOLISM	Carbohydrate transport and metabolism
Be_0326	900	0.388889	328821	329720	-	sp|P94492|YNCB_BACSU	48.97	146.747	8.69604e-41	sp|P94492|YNCB_BACSU Endonuclease YncB OS=Bacillus subtilis (strain 168) GN=yncB PE=1 SV=1	BS_yncB	2e-42	Bsu	L	COG1525	Micrococcal nuclease (thermonuclease) homologs	INFORMATION STORAGE AND PROCESSING	Replication, recombination and repair
Be_0327	741	0.37112	329850	330590	-	sp|O05493|YDHB_BACSU	68.95	261.151	2.89627e-85	sp|O05493|YDHB_BACSU UPF0721 transmembrane protein YdhB OS=Bacillus subtilis (strain 168) GN=ydhB PE=3 SV=2	BS_ydhB	3e-79	Bsu	R	COG0730	Predicted permeases	POORLY CHARACTERIZED	General function prediction only
Be_0328	675	0.34963	330765	331439	+	sp|O05494|YDHC_BACSU	49.09	223.016	4.63748e-71	sp|O05494|YDHC_BACSU Uncharacterized HTH-type transcriptional regulator YdhC OS=Bacillus subtilis (strain 168) GN=ydhC PE=3 SV=1	BS_ydhC	4e-73	Bsu	K	COG1802	Transcriptional regulators	INFORMATION STORAGE AND PROCESSING	Transcription
Be_0329	951	0.374343	331704	332654	+	sp|P94474|YEAC_BACSU	63.67	350.132	4.31947e-118	sp|P94474|YEAC_BACSU Uncharacterized protein YeaC OS=Bacillus subtilis (strain 168) GN=yeaC PE=3 SV=2	BH0604	1e-121	Bha	R	COG0714	MoxR-like ATPases	POORLY CHARACTERIZED	General function prediction only
Be_0330	1197	0.371763	332667	333863	+	sp|P94475|YEAD_BACSU	29.67	134.42	1.01382e-33	sp|P94475|YEAD_BACSU Uncharacterized protein YeaD OS=Bacillus subtilis (strain 168) GN=yeaD PE=4 SV=2	BH0605	8e-26	Bha	R	COG1721	Uncharacterized conserved protein (some members contain a von Willebrand factor type A (vWA) domain)	POORLY CHARACTERIZED	General function prediction only
Be_0331	2160	0.359259	333868	336027	+	sp|P94476|YEBA_BACSU	40.68	337.421	1.50588e-102	sp|P94476|YEBA_BACSU Uncharacterized protein YebA OS=Bacillus subtilis (strain 168) GN=yebA PE=4 SV=2	BH0606	1e-107	Bha	E	COG1305	Transglutaminase-like enzymes, putative cysteine proteases	METABOLISM	Amino acid transport and metabolism
Be_0332	1530	0.394771	336352	337881	+	sp|A7Z235|GUAA_BACA2	86.05	911.368	0	sp|A7Z235|GUAA_BACA2 GMP synthase [glutamine-hydrolyzing] OS=Bacillus amyloliquefaciens subsp. plantarum (strain DSM 23117 / BGSC 10A6 / FZB42) GN=guaA PE=3 SV=1	BS_guaA_2	0	Bsu	F	COG0519	GMP synthase, PP-ATPase domain/subunit	METABOLISM	Nucleotide transport and metabolism
Be_0333	1323	0.374906	338198	339520	+	sp|O34987|PBUG_BACSU	67.21	485.337	2.45618e-167	sp|O34987|PBUG_BACSU Guanine/hypoxanthine permease PbuG OS=Bacillus subtilis (strain 168) GN=pbuG PE=1 SV=1	BS_yebB	1e-169	Bsu	R	COG2252	Permeases	POORLY CHARACTERIZED	General function prediction only
Be_0334	102	0.264706	339645	339746	+
Be_0335	108	0.574074	340635	340742	+
Be_0336	126	0.428571	341751	341876	+
Be_0337	288	0.586806	344014	344301	+
Be_0338	108	0.574074	345839	345946	+
Be_0339	126	0.428571	346955	347080	+
Be_0340	288	0.586806	349218	349505	+
Be_0341	108	0.574074	351042	351149	+
Be_0342	126	0.428571	352158	352283	+
Be_0343	288	0.586806	354421	354708	+
Be_0344	2178	0.376033	355313	357490	+	sp|P54602|YHCR_BACSU	50.29	499.975	2.3648e-159	sp|P54602|YHCR_BACSU Endonuclease YhcR OS=Bacillus subtilis (strain 168) GN=yhcR PE=1 SV=1	BS_yhcR_3	1e-168	Bsu	F	COG0737	5'-nucleotidase/2',3'-cyclic phosphodiesterase and related esterases	METABOLISM	Nucleotide transport and metabolism
Be_0345	198	0.368687	357583	357780	+	sp|O34700|YEBG_BACSU	49.21	65.0846	4.16814e-14	sp|O34700|YEBG_BACSU Uncharacterized protein YebG OS=Bacillus subtilis (strain 168) GN=yebG PE=4 SV=1	BH0622	3e-20	---	---	---	---	---	---
Be_0346	489	0.419223	358063	358551	+	sp|P12044|PURE_BACSU	76.4	227.254	1.47126e-74	sp|P12044|PURE_BACSU N5-carboxyaminoimidazole ribonucleotide mutase OS=Bacillus subtilis (strain 168) GN=purE PE=3 SV=1	BS_purE	1e-76	Bsu	F	COG0041	Phosphoribosylcarboxyaminoimidazole (NCAIR) mutase	METABOLISM	Nucleotide transport and metabolism
Be_0347	1119	0.395889	358544	359662	+	sp|P12045|PURK_BACSU	54.63	398.282	3.78003e-135	sp|P12045|PURK_BACSU N5-carboxyaminoimidazole ribonucleotide synthase OS=Bacillus subtilis (strain 168) GN=purK PE=3 SV=2	BH0624	1e-137	Bha	F	COG0026	Phosphoribosylaminoimidazole carboxylase (NCAIR synthetase)	METABOLISM	Nucleotide transport and metabolism
Be_0348	1293	0.401392	359677	360969	+	sp|P12047|PUR8_BACSU	84.88	787.719	0	sp|P12047|PUR8_BACSU Adenylosuccinate lyase OS=Bacillus subtilis (strain 168) GN=purB PE=1 SV=1	BS_purB	0	Bsu	F	COG0015	Adenylosuccinate lyase	METABOLISM	Nucleotide transport and metabolism
Be_0349	720	0.352778	361040	361759	+	sp|B7GFT5|PUR7_ANOFW	63.71	329.331	3.30541e-112	sp|B7GFT5|PUR7_ANOFW Phosphoribosylaminoimidazole-succinocarboxamide synthase OS=Anoxybacillus flavithermus (strain DSM 21510 / WK1) GN=purC PE=3 SV=1	BS_purC	1e-109	Bsu	F	COG0152	Phosphoribosylaminoimidazolesuccinocarboxamide (SAICAR) synthase	METABOLISM	Nucleotide transport and metabolism
Be_0350	252	0.365079	361752	362003	+	sp|P12049|PURS_BACSU	59.26	93.5893	1.69304e-24	sp|P12049|PURS_BACSU Phosphoribosylformylglycinamidine synthase subunit PurS OS=Bacillus subtilis (strain 168) GN=purS PE=1 SV=1	BH0627	2e-26	Bha	F	COG1828	Phosphoribosylformylglycinamidine (FGAM) synthase, PurS component	METABOLISM	Nucleotide transport and metabolism
Be_0351	684	0.368421	362000	362683	+	sp|C5D4H9|PURQ_GEOSW	75.88	359.377	1.52521e-124	sp|C5D4H9|PURQ_GEOSW Phosphoribosylformylglycinamidine synthase subunit PurQ OS=Geobacillus sp. (strain WCH70) GN=purQ PE=3 SV=1	BS_purL	1e-124	Bsu	F	COG0047	Phosphoribosylformylglycinamidine (FGAM) synthase, glutamine amidotransferase domain	METABOLISM	Nucleotide transport and metabolism
Be_0352	2229	0.406012	362667	364895	+	sp|C5D4I0|PURL_GEOSW	76.28	1202.58	0	sp|C5D4I0|PURL_GEOSW Phosphoribosylformylglycinamidine synthase subunit PurL OS=Geobacillus sp. (strain WCH70) GN=purL PE=3 SV=1	BH0629	0	Bha	F	COG0046	Phosphoribosylformylglycinamidine (FGAM) synthase, synthetase domain	METABOLISM	Nucleotide transport and metabolism
Be_0353	1374	0.412664	364910	366283	+	sp|P00497|PUR1_BACSU	76.59	741.495	0	sp|P00497|PUR1_BACSU Amidophosphoribosyltransferase OS=Bacillus subtilis (strain 168) GN=purF PE=1 SV=2	BS_purF	0	Bsu	F	COG0034	Glutamine phosphoribosylpyrophosphate amidotransferase	METABOLISM	Nucleotide transport and metabolism
Be_0354	1038	0.396917	366302	367339	+	sp|Q9KF55|PUR5_BACHD	66.08	445.662	1.09892e-154	sp|Q9KF55|PUR5_BACHD Phosphoribosylformylglycinamidine cyclo-ligase OS=Bacillus halodurans (strain ATCC BAA-125 / DSM 18197 / FERM 7344 / JCM 9153 / C-125) GN=purM PE=3 SV=1	BH0631	1e-157	Bha	F	COG0150	Phosphoribosylaminoimidazole (AIR) synthetase	METABOLISM	Nucleotide transport and metabolism
Be_0355	585	0.405128	367336	367920	+	sp|P12040|PUR3_BACSU	55.91	209.534	1.39974e-66	sp|P12040|PUR3_BACSU Phosphoribosylglycinamide formyltransferase OS=Bacillus subtilis (strain 168) GN=purN PE=3 SV=2	BS_purN	1e-68	Bsu	F	COG0299	Folate-dependent phosphoribosylglycinamide formyltransferase PurN	METABOLISM	Nucleotide transport and metabolism
Be_0356	1539	0.379467	367972	369510	+	sp|B7JM89|PUR9_BACC0	72.94	746.503	0	sp|B7JM89|PUR9_BACC0 Bifunctional purine biosynthesis protein PurH OS=Bacillus cereus (strain AH820) GN=purH PE=3 SV=1	BH0633	0	Bha	F	COG0138	AICAR transformylase/IMP cyclohydrolase PurH (only IMP cyclohydrolase domain in Aful)	METABOLISM	Nucleotide transport and metabolism
Be_0357	1248	0.422276	369541	370788	+	sp|Q9KF52|PUR2_BACHD	59.52	506.908	1.85454e-176	sp|Q9KF52|PUR2_BACHD Phosphoribosylamine--glycine ligase OS=Bacillus halodurans (strain ATCC BAA-125 / DSM 18197 / FERM 7344 / JCM 9153 / C-125) GN=purD PE=3 SV=1	BH0634	1e-179	Bha	F	COG0151	Phosphoribosylamine-glycine ligase	METABOLISM	Nucleotide transport and metabolism
Be_0358	1743	0.380379	371280	373022	+	sp|Q9KF49|Y637_BACHD	56.45	712.22	0	sp|Q9KF49|Y637_BACHD Putative adenine deaminase BH0637 OS=Bacillus halodurans (strain ATCC BAA-125 / DSM 18197 / FERM 7344 / JCM 9153 / C-125) GN=BH0637 PE=3 SV=1	BH0637	0	Bha	F	COG1001	Adenine deaminase	METABOLISM	Nucleotide transport and metabolism
Be_0359	300	0.343333	373200	373499	+	sp|Q7BVT7|YERC_BACSU	82.65	171.014	2.34685e-54	sp|Q7BVT7|YERC_BACSU Uncharacterized protein YerC OS=Bacillus subtilis (strain 168) GN=yerC PE=4 SV=1	BS_yerC	2e-56	Bsu	S	COG4496	Uncharacterized protein conserved in bacteria	POORLY CHARACTERIZED	Function unknown
Be_0360	1383	0.398409	373536	374918	-	sp|A4ITQ8|SYG_GEOTN	80.43	813.913	0	sp|A4ITQ8|SYG_GEOTN Glycine--tRNA ligase OS=Geobacillus thermodenitrificans (strain NG80-2) GN=glyQS PE=3 SV=1	SA1394	0	Sau	J	COG0423	Glycyl-tRNA synthetase (class II)	INFORMATION STORAGE AND PROCESSING	Translation, ribosomal structure and biogenesis
Be_0361	687	0.401747	375358	376044	+	sp|B7HSW3|PCRB_BACC7	68.42	355.91	3.97567e-123	sp|B7HSW3|PCRB_BACC7 Heptaprenylglyceryl phosphate synthase OS=Bacillus cereus (strain AH187) GN=pcrB PE=3 SV=1	BH0647	1e-112	Bha	R	COG1646	Predicted phosphate-binding enzymes, TIM-barrel fold	POORLY CHARACTERIZED	General function prediction only
Be_0362	2205	0.398186	376066	378270	+	sp|O34580|PCRA_BACSU	71.85	1089.33	0	sp|O34580|PCRA_BACSU ATP-dependent DNA helicase PcrA OS=Bacillus subtilis (strain 168) GN=pcrA PE=1 SV=1	BS_yerF	0	Bsu	L	COG0210	Superfamily I DNA and RNA helicases	INFORMATION STORAGE AND PROCESSING	Replication, recombination and repair
Be_0363	2010	0.418905	378286	380295	+	sp|O31498|DNLJ_BACSU	72.31	937.947	0	sp|O31498|DNLJ_BACSU DNA ligase OS=Bacillus subtilis (strain 168) GN=ligA PE=3 SV=1	BS_yerG	0	Bsu	L	COG0272	NAD-dependent DNA ligase (contains BRCT domain type II)	INFORMATION STORAGE AND PROCESSING	Replication, recombination and repair
Be_0364	1185	0.383966	380389	381573	+	sp|O34629|YERH_BACSU	49.48	384.03	4.61653e-129	sp|O34629|YERH_BACSU Uncharacterized lipoprotein YerH OS=Bacillus subtilis (strain 168) GN=yerH PE=3 SV=1	BS_yerH	1e-131	Bsu	R	COG4851	Protein involved in sex pheromone biosynthesis	POORLY CHARACTERIZED	General function prediction only
Be_0365	291	0.367698	381819	382109	+	sp|C5D4K5|GATC_GEOSW	83.33	164.466	5.8602e-52	sp|C5D4K5|GATC_GEOSW Aspartyl/glutamyl-tRNA(Asn/Gln) amidotransferase subunit C OS=Geobacillus sp. (strain WCH70) GN=gatC PE=3 SV=1	BH0665	6e-51	Bha	J	COG0721	Asp-tRNAAsn/Glu-tRNAGln amidotransferase C subunit	INFORMATION STORAGE AND PROCESSING	Translation, ribosomal structure and biogenesis
Be_0366	1458	0.393004	382126	383583	+	sp|O06491|GATA_BACSU	85.77	795.423	0	sp|O06491|GATA_BACSU Glutamyl-tRNA(Gln) amidotransferase subunit A OS=Bacillus subtilis (strain 168) GN=gatA PE=3 SV=3	BS_yerM	0	Bsu	J	COG0154	Asp-tRNAAsn/Glu-tRNAGln amidotransferase A subunit and related amidases	INFORMATION STORAGE AND PROCESSING	Translation, ribosomal structure and biogenesis
Be_0367	1431	0.392034	383598	385028	+	sp|A7Z268|GATB_BACA2	85.08	845.884	0	sp|A7Z268|GATB_BACA2 Aspartyl/glutamyl-tRNA(Asn/Gln) amidotransferase subunit B OS=Bacillus amyloliquefaciens subsp. plantarum (strain DSM 23117 / BGSC 10A6 / FZB42) GN=gatB PE=3 SV=1	BH0667	0	Bha	J	COG0064	Asp-tRNAAsn/Glu-tRNAGln amidotransferase B subunit (PET112 homolog)	INFORMATION STORAGE AND PROCESSING	Translation, ribosomal structure and biogenesis
Be_0368	963	0.393562	385385	386347	+	sp|O31502|DAGK_BACSU	75.9	482.641	2.87173e-170	sp|O31502|DAGK_BACSU Diacylglycerol kinase OS=Bacillus subtilis (strain 168) GN=dagK PE=1 SV=1	BS_yerQ	1e-172	Bsu	IR	COG1597	Sphingosine kinase and enzymes related to eukaryotic diacylglycerol kinase	METABOLISM	Lipid transport and metabolism
Be_0369	1377	0.421206	386351	387727	+	sp|O31503|RLMCD_BACSU	74.45	731.48	0	sp|O31503|RLMCD_BACSU 23S rRNA (uracil-C(5))-methyltransferase RlmCD OS=Bacillus subtilis (strain 168) GN=rlmCD PE=1 SV=1	BS_yefA	0	Bsu	J	COG2265	SAM-dependent methyltransferases related to tRNA (uracil-5-)-methyltransferase	INFORMATION STORAGE AND PROCESSING	Translation, ribosomal structure and biogenesis
Be_0370	576	0.373264	387912	388487	-	sp|P43506|BM3R1_BACME	41.54	56.6102	4.32385e-09	sp|P43506|BM3R1_BACME HTH-type transcriptional repressor Bm3R1 OS=Bacillus megaterium GN=bm3R1 PE=1 SV=1
Be_0371	1491	0.396378	388544	390034	-	sp|B5M9L6|LSD18_STRLS	31.28	188.734	5.61381e-52	sp|B5M9L6|LSD18_STRLS Putative epoxidase LasC OS=Streptomyces lasaliensis GN=lsd18 PE=1 SV=1	MT3352	1e-46	---	---	---	---	---	---
Be_0372	318	0.320755	390451	390768	-
Be_0373	456	0.388158	390783	391238	-
Be_0374	297	0.367003	391416	391712	+
Be_0375	1335	0.388764	391987	393321	+	sp|O31862|YOJA_BACSU	83.41	588.571	0	sp|O31862|YOJA_BACSU Uncharacterized permease YojA OS=Bacillus subtilis (strain 168) GN=yojA PE=3 SV=1	BS_yojA	0	Bsu	GE	COG2610	H+/gluconate symporter and related permeases	METABOLISM	Carbohydrate transport and metabolism
Be_0376	1137	0.325418	393376	394512	-	sp|O31559|YFIQ_BACSU	32.96	189.119	3.43791e-54	sp|O31559|YFIQ_BACSU Putative membrane-bound acyltransferase YfiQ OS=Bacillus subtilis (strain 168) GN=yfiQ PE=3 SV=1	BS_yfiQ	6e-56	Bsu	G	COG3936	Protein involved in polysaccharide intercellular adhesin (PIA) synthesis/biofilm formation	METABOLISM	Carbohydrate transport and metabolism
Be_0377	648	0.347222	394953	395600	+	sp|O31539|YETJ_BACSU	65.88	201.445	6.48735e-63	sp|O31539|YETJ_BACSU Uncharacterized protein YetJ OS=Bacillus subtilis (strain 168) GN=yetJ PE=1 SV=1	BS_yetJ	8e-65	Bsu	R	COG0670	Integral membrane protein, interacts with FtsH	POORLY CHARACTERIZED	General function prediction only
Be_0378	636	0.383648	395652	396287	-	sp|O32224|AZOR2_BACSU	82.94	377.867	2.83718e-132	sp|O32224|AZOR2_BACSU FMN-dependent NADH-azoreductase 2 OS=Bacillus subtilis (strain 168) GN=azoR2 PE=1 SV=1	BS_yvaB	1e-134	Bsu	I	COG1182	Acyl carrier protein phosphodiesterase	METABOLISM	Lipid transport and metabolism
Be_0379	852	0.356808	396838	397689	+	sp|Q816V0|GLCU_BACCR	77.1	419.468	2.91817e-146	sp|Q816V0|GLCU_BACCR Probable glucose uptake protein GlcU OS=Bacillus cereus (strain ATCC 14579 / DSM 31 / JCM 2152 / NBRC 15305 / NCIMB 9373 / NRRL B-3711) GN=glcU PE=3 SV=1	BS_ycxE	1e-140	Bsu	G	COG4975	Putative glucose uptake permease	METABOLISM	Carbohydrate transport and metabolism
Be_0380	786	0.385496	397742	398527	+	sp|P10528|DHGA_BACME	95.4	478.404	3.08073e-170	sp|P10528|DHGA_BACME Glucose 1-dehydrogenase A OS=Bacillus megaterium GN=gdhA PE=3 SV=1	BS_gdh	1e-152	Bsu	IQR	COG1028	Dehydrogenases with different specificities (related to short-chain alcohol dehydrogenases)	METABOLISM	Lipid transport and metabolism
Be_0381	636	0.371069	398578	399213	-	sp|Q9X4K2|AZOR_GEOSE	64.45	265.774	3.91225e-88	sp|Q9X4K2|AZOR_GEOSE FMN-dependent NADH-azoreductase OS=Geobacillus stearothermophilus GN=azoR PE=3 SV=1	BS_yvaB	2e-87	Bsu	I	COG1182	Acyl carrier protein phosphodiesterase	METABOLISM	Lipid transport and metabolism
Be_0382	318	0.383648	399317	399634	-	sp|O34844|YODB_BACSU	51.02	114.775	4.45588e-32	sp|O34844|YODB_BACSU HTH-type transcriptional regulator YodB OS=Bacillus subtilis (strain 168) GN=yodB PE=2 SV=1	CAC0849	1e-35	Cac	K	COG1733	Predicted transcriptional regulators	INFORMATION STORAGE AND PROCESSING	Transcription
Be_0383	1356	0.388643	399965	401320	+	sp|A1VKX1|DCTA1_POLNA	48.42	386.341	2.62087e-128	sp|A1VKX1|DCTA1_POLNA C4-dicarboxylate transport protein 1 OS=Polaromonas naphthalenivorans (strain CJ2) GN=dctA1 PE=3 SV=1	PA1183	1e-123	Pae	C	COG1301	Na+/H+-dicarboxylate symporters	METABOLISM	Energy production and conversion
Be_0384	1041	0.353506	401460	402500	+	sp|P42101|GS30_BACSU	76.09	520.005	0	sp|P42101|GS30_BACSU General stress protein 30 OS=Bacillus subtilis (strain 168) GN=yxaB PE=1 SV=5	BS_yxaB	1e-169	Bsu	GM	COG5039	Exopolysaccharide biosynthesis protein	METABOLISM	Carbohydrate transport and metabolism
Be_0385	1389	0.384449	402550	403938	-	sp|P94575|ALLP_BACSU	26.54	129.798	1.50852e-31	sp|P94575|ALLP_BACSU Probable allantoin permease OS=Bacillus subtilis (strain 168) GN=pucI PE=2 SV=1	BS_ywoE	4e-32	Bsu	FH	COG1953	Cytosine/uracil/thiamine/allantoin permeases	METABOLISM	Nucleotide transport and metabolism
Be_0386	1629	0.342541	404172	405800	-	sp|O32138|PUCR_BACSU	46	481.1	8.16925e-163	sp|O32138|PUCR_BACSU Purine catabolism regulatory protein OS=Bacillus subtilis (strain 168) GN=pucR PE=2 SV=1	BS_yunI	1e-165	Bsu	TQ	COG2508	Regulator of polyketide synthase expression	CELLULAR PROCESSES AND SIGNALING	Signal transduction mechanisms
Be_0387	1248	0.399038	406016	407263	+	sp|O32149|ALLC_BACSU	49.39	404.831	1.1767e-136	sp|O32149|ALLC_BACSU Allantoate amidohydrolase OS=Bacillus subtilis (strain 168) GN=pucF PE=2 SV=1	BS_yurH	1e-139	Bsu	E	COG0624	Acetylornithine deacetylase/Succinyl-diaminopimelate desuccinylase and related deacylases	METABOLISM	Amino acid transport and metabolism
Be_0388	1272	0.408019	407276	408547	+	sp|O32148|PUCG_BACSU	71.91	627.476	0	sp|O32148|PUCG_BACSU Purine catabolism protein PucG OS=Bacillus subtilis (strain 168) GN=pucG PE=1 SV=1	BS_yurG	0	Bsu	E	COG0075	Serine-pyruvate aminotransferase/archaeal aspartate aminotransferase	METABOLISM	Amino acid transport and metabolism
Be_0389	1344	0.374256	408680	410023	+	sp|P77328|YBBY_ECOLI	45.45	286.96	5.54468e-90	sp|P77328|YBBY_ECOLI Putative purine permease YbbY OS=Escherichia coli (strain K12) GN=ybbY PE=1 SV=2	ybbY	4e-92	Eco	F	COG2233	Xanthine/uracil permeases	METABOLISM	Nucleotide transport and metabolism
Be_0390	1215	0.400823	410034	411248	+	sp|Q9FR37|AMI1_ARATH	40.41	248.44	7.04451e-76	sp|Q9FR37|AMI1_ARATH Amidase 1 OS=Arabidopsis thaliana GN=AMI1 PE=1 SV=1	mlr2975	5e-71	Mlo	J	COG0154	Asp-tRNAAsn/Glu-tRNAGln amidotransferase A subunit and related amidases	INFORMATION STORAGE AND PROCESSING	Translation, ribosomal structure and biogenesis
Be_0391	876	0.369863	411245	412120	+	sp|Q59050|Y1656_METJA	44.33	167.162	2.64289e-48	sp|Q59050|Y1656_METJA Uncharacterized protein MJ1656 OS=Methanocaldococcus jannaschii (strain ATCC 43067 / DSM 2661 / JAL-1 / JCM 10045 / NBRC 100440) GN=MJ1656 PE=3 SV=1	MJ1656	4e-50	Mja	Q	COG0179	2-keto-4-pentenoate hydratase/2-oxohepta-3-ene-1,7-dioic acid hydratase (catechol pathway)	METABOLISM	Secondary metabolites biosynthesis, transport and catabolism
Be_0392	1371	0.39752	412149	413519	+	sp|O32137|ALLB_BACSU	55.93	506.138	3.31849e-175	sp|O32137|ALLB_BACSU Allantoinase OS=Bacillus subtilis (strain 168) GN=allB PE=2 SV=1	BS_yunH	1e-177	Bsu	F	COG0044	Dihydroorotase and related cyclic amidohydrolases	METABOLISM	Nucleotide transport and metabolism
Be_0393	2691	0.357488	413931	416621	+	sp|Q94251|DRE1_CAEEL	31.83	256.144	2.4663e-70	sp|Q94251|DRE1_CAEEL F-box protein dre-1 OS=Caenorhabditis elegans GN=dre-1 PE=1 SV=3	alr2502_2	1e-58	---	---	---	---	---	---
Be_0394	1287	0.371406	416792	418078	+	sp|A0R5R7|Y6286_MYCS2	49.4	440.654	3.8587e-150	sp|A0R5R7|Y6286_MYCS2 Putative aminotransferase MSMEG_6286/MSMEI_6121 OS=Mycobacterium smegmatis (strain ATCC 700084 / mc(2)155) GN=MSMEG_6286 PE=1 SV=1	ML2336	1e-146	Mle	KE	COG1167	Transcriptional regulators containing a DNA-binding HTH domain and an aminotransferase domain (MocR family) and their eukaryotic orthologs	INFORMATION STORAGE AND PROCESSING	Transcription
Be_0395	162	0.401235	418372	418533	+
Be_0396	213	0.408451	418585	418797	+
Be_0397	213	0.413146	418828	419040	+
Be_0398	3066	0.330398	419126	422191	+	sp|P37609|LCN2_LACLL	25.6	164.081	5.78274e-40	sp|P37609|LCN2_LACLL Lacticin 481/lactococcin biosynthesis protein lcnDR2 OS=Lactococcus lactis subsp. lactis GN=lcnDR2 PE=4 SV=1	BH0455	1e-68	Bha	V	COG4403	Lantibiotic modifying enzyme	CELLULAR PROCESSES AND SIGNALING	Defense mechanisms
Be_0399	2154	0.342618	422188	424341	+	sp|Q9EXN5|MCHF_ECOLX	28.65	273.478	3.85604e-79	sp|Q9EXN5|MCHF_ECOLX Probable microcin-H47 secretion/processing ATP-binding protein MchF OS=Escherichia coli GN=mchF PE=3 SV=1	BH0451	1e-120	Bha	V	COG2274	ABC-type bacteriocin/lantibiotic exporters, contain an N-terminal double-glycine peptidase domain	CELLULAR PROCESSES AND SIGNALING	Defense mechanisms
Be_0400	1320	0.360606	424338	425657	+	sp|P30199|EPIP_STAEP	29.75	110.538	4.05552e-25	sp|P30199|EPIP_STAEP Epidermin leader peptide-processing serine protease EpiP OS=Staphylococcus epidermidis GN=epiP PE=3 SV=1	BH1491	2e-31	Bha	O	COG1404	Subtilisin-like serine proteases	CELLULAR PROCESSES AND SIGNALING	Posttranslational modification, protein turnover, chaperones
Be_0401	1035	0.327536	425668	426702	+
Be_0402	159	0.289308	426741	426899	+
Be_0403	435	0.351724	426911	427345	+
Be_0404	573	0.303665	427569	428141	+	sp|Q8NVK5|AGRB_STAAW	28.8	66.6254	1.41959e-12	sp|Q8NVK5|AGRB_STAAW Accessory gene regulator protein B OS=Staphylococcus aureus (strain MW2) GN=agrB PE=3 SV=1	SA1842	6e-11	Sau	OTK	COG4512	Membrane protein putatively involved in post-translational modification of the autoinducing quorum-sensing peptide	CELLULAR PROCESSES AND SIGNALING	Posttranslational modification, protein turnover, chaperones
Be_0405	147	0.292517	428138	428284	+
Be_0406	894	0.300895	428786	429679	+						SA1843	1e-59	Sau	T	COG2972	Predicted signal transduction protein with a C-terminal ATPase domain	CELLULAR PROCESSES AND SIGNALING	Signal transduction mechanisms
Be_0407	741	0.303644	429660	430400	+	sp|P0A0I6|AGRA_STAAW	52.1	250.751	2.28222e-81	sp|P0A0I6|AGRA_STAAW Accessory gene regulator protein A OS=Staphylococcus aureus (strain MW2) GN=agrA PE=3 SV=1	SA1844	1e-83	Sau	KT	COG3279	Response regulator of the LytR/AlgR family	INFORMATION STORAGE AND PROCESSING	Transcription
Be_0408	882	0.380952	430596	431477	+	sp|O31456|YBFP_BACSU	48.44	270.781	1.2619e-87	sp|O31456|YBFP_BACSU Uncharacterized HTH-type transcriptional regulator YbfP OS=Bacillus subtilis (strain 168) GN=ybfP PE=3 SV=1	BS_ybfP	1e-89	Bsu	K	COG2207	AraC-type DNA-binding domain-containing proteins	INFORMATION STORAGE AND PROCESSING	Transcription
Be_0409	357	0.330532	431623	431979	+
Be_0410	2097	0.347639	432007	434103	-	sp|Q9I310|Y1727_PSEAE	40.5	340.117	1.99627e-104	sp|Q9I310|Y1727_PSEAE Uncharacterized signaling protein PA1727 OS=Pseudomonas aeruginosa (strain ATCC 15692 / PAO1 / 1C / PRS 101 / LMG 12228) GN=PA1727 PE=3 SV=1	RSc1545	1e-95	Rso	T	COG5001	Predicted signal transduction protein containing a membrane domain, an EAL and a GGDEF domain	CELLULAR PROCESSES AND SIGNALING	Signal transduction mechanisms
Be_0411	795	0.34717	434443	435237	+	sp|P96719|YWQG_BACSU	42.75	201.83	9.67765e-62	sp|P96719|YWQG_BACSU Uncharacterized protein YwqG OS=Bacillus subtilis (strain 168) GN=ywqG PE=1 SV=1	BS_ywqG	1e-63	Bsu	S	COG3878	Uncharacterized protein conserved in bacteria	POORLY CHARACTERIZED	Function unknown
Be_0412	477	0.297694	435328	435804	+
Be_0413	495	0.309091	435801	436295	+											No
Be_0414	825	0.363636	436397	437221	+	sp|Q3Z489|END8_SHISS	45.76	238.81	5.42308e-76	sp|Q3Z489|END8_SHISS Endonuclease 8 OS=Shigella sonnei (strain Ss046) GN=nei PE=3 SV=1	nei	3e-76	Eco	L	COG0266	Formamidopyrimidine-DNA glycosylase	INFORMATION STORAGE AND PROCESSING	Replication, recombination and repair
Be_0415	168	0.315476	437434	437601	-
Be_0416	1017	0.372665	437781	438797	+	sp|P55180|GALE_BACSU	80.06	572.392	0	sp|P55180|GALE_BACSU UDP-glucose 4-epimerase OS=Bacillus subtilis (strain 168) GN=galE PE=3 SV=1	BS_galE	0	Bsu	M	COG1087	UDP-glucose 4-epimerase	CELLULAR PROCESSES AND SIGNALING	Cell wall/membrane/envelope biogenesis
Be_0417	90	0.411111	439094	439183	+											No
Be_0418	870	0.33908	439474	440343	+	sp|P96672|YDEO_BACSU	82.06	372.859	9.35454e-128	sp|P96672|YDEO_BACSU UPF0750 membrane protein YdeO OS=Bacillus subtilis (strain 168) GN=ydeO PE=3 SV=1	BS_ydeO	1e-130	Bsu	S	COG1284	Uncharacterized conserved protein	POORLY CHARACTERIZED	Function unknown
Be_0419	108	0.305556	440349	440456	-											No
Be_0420	849	0.386337	440526	441374	-	sp|P54421|LYTE_BACSU	49.06	100.523	4.34214e-23	sp|P54421|LYTE_BACSU Probable peptidoglycan endopeptidase LytE OS=Bacillus subtilis (strain 168) GN=lytE PE=1 SV=1	BH3671_2	1e-31	Bha	M	COG0791	Cell wall-associated hydrolases (invasion-associated proteins)	CELLULAR PROCESSES AND SIGNALING	Cell wall/membrane/envelope biogenesis
Be_0421	687	0.385735	441726	442412	+	sp|Q7A216|WALR_STAAW	40.17	168.318	1.46008e-49	sp|Q7A216|WALR_STAAW Transcriptional regulatory protein WalR OS=Staphylococcus aureus (strain MW2) GN=walR PE=3 SV=1	CAC3220	7e-56	Cac	TK	COG0745	Response regulators consisting of a CheY-like receiver domain and a winged-helix DNA-binding domain	CELLULAR PROCESSES AND SIGNALING	Signal transduction mechanisms
Be_0422	1071	0.339869	442399	443469	+	sp|O34638|YKOH_BACSU	28.36	95.5153	1.95657e-20	sp|O34638|YKOH_BACSU Sensor histidine kinase YkoH OS=Bacillus subtilis (strain 168) GN=ykoH PE=3 SV=1	BH0373	8e-26	Bha	T	COG0642	Signal transduction histidine kinase	CELLULAR PROCESSES AND SIGNALING	Signal transduction mechanisms
Be_0423	228	0.298246	443600	443827	+
Be_0424	741	0.408907	444190	444930	+	sp|P49865|NTPR_ENTHA	38.91	180.259	5.60256e-54	sp|P49865|NTPR_ENTHA Protein NtpR OS=Enterococcus hirae (strain ATCC 9790 / DSM 20160 / JCM 8729 / LMG 6399 / NBRC 3181 / NCIMB 6459 / NCDO 1258) GN=ntpR PE=3 SV=2	lin1909	3e-59	Lin	R	COG2071	Predicted glutamine amidotransferases	POORLY CHARACTERIZED	General function prediction only
Be_0425	1005	0.362189	445383	446387	+
Be_0426	987	0.347518	446630	447616	-	sp|O05265|YULF_BACSU	32.02	179.489	1.51647e-51	sp|O05265|YULF_BACSU Uncharacterized oxidoreductase YulF OS=Bacillus subtilis (strain 168) GN=yulF PE=3 SV=2	SPy0441	2e-45	Spy	R	COG0673	Predicted dehydrogenases and related proteins	POORLY CHARACTERIZED	General function prediction only
Be_0427	1020	0.368627	447618	448637	-	sp|P46853|YHHX_ECOLI	42.82	245.743	1.21507e-76	sp|P46853|YHHX_ECOLI Uncharacterized oxidoreductase YhhX OS=Escherichia coli (strain K12) GN=yhhX PE=1 SV=1	lin0375	1e-156	Lin	R	COG0673	Predicted dehydrogenases and related proteins	POORLY CHARACTERIZED	General function prediction only
Be_0428	864	0.328704	448818	449681	+	sp|P54717|GLVR_BACSU	30.22	96.2857	5.88849e-22	sp|P54717|GLVR_BACSU HTH-type transcriptional regulator GlvR OS=Bacillus subtilis (strain 168) GN=glvR PE=2 SV=1	lin2846	1e-23	Lin	K	COG1737	Transcriptional regulators	INFORMATION STORAGE AND PROCESSING	Transcription
Be_0429	921	0.381107	449865	450785	-	sp|Q6GER3|ARGI_STAAR	30	63.929	2.49074e-10	sp|Q6GER3|ARGI_STAAR Arginase OS=Staphylococcus aureus (strain MRSA252) GN=arg PE=3 SV=1	XF1250	4e-81	Xfa	E	COG0010	Arginase/agmatinase/formimionoglutamate hydrolase, arginase family	METABOLISM	Amino acid transport and metabolism
Be_0430	870	0.342529	451243	452112	-	sp|P94403|BSDA_BACSU	50.86	321.242	1.37849e-107	sp|P94403|BSDA_BACSU HTH-type transcriptional regulator BsdA OS=Bacillus subtilis (strain 168) GN=bsdA PE=3 SV=1	BS_yclA	1e-110	Bsu	K	COG0583	Transcriptional regulator	INFORMATION STORAGE AND PROCESSING	Transcription
Be_0431	579	0.37133	452253	452831	+	sp|P94404|BSDB_BACSU	70.59	260.381	1.63256e-86	sp|P94404|BSDB_BACSU Phenolic acid decarboxylase subunit B OS=Bacillus subtilis (strain 168) GN=bsdB PE=1 SV=1	BS_yclB	8e-89	Bsu	H	COG0163	3-polyprenyl-4-hydroxybenzoate decarboxylase	METABOLISM	Coenzyme transport and metabolism
Be_0432	1428	0.37395	453197	454624	+	sp|P94405|BSDC_BACSU	54.93	533.487	0	sp|P94405|BSDC_BACSU Phenolic acid decarboxylase subunit C OS=Bacillus subtilis (strain 168) GN=bsdC PE=1 SV=1	BS_yclC	0	Bsu	H	COG0043	3-polyprenyl-4-hydroxybenzoate decarboxylase and related decarboxylases	METABOLISM	Coenzyme transport and metabolism
Be_0433	225	0.328889	454624	454848	+	sp|C0H3U9|BSDD_BACSU	49.3	83.9593	5.13286e-21	sp|C0H3U9|BSDD_BACSU Phenolic acid decarboxylase subunit D OS=Bacillus subtilis (strain 168) GN=bsdD PE=1 SV=1	BS_yclD	1e-20	---	---	---	---	---	---
Be_0434	831	0.322503	455416	456246	-	sp|Q05587|POCR_SALTY	36.36	79.7221	4.68354e-16	sp|Q05587|POCR_SALTY Regulatory protein PocR OS=Salmonella typhimurium (strain LT2 / SGSC1412 / ATCC 700720) GN=pocR PE=3 SV=2	BH0401_1	4e-21	Bha	K	COG2207	AraC-type DNA-binding domain-containing proteins	INFORMATION STORAGE AND PROCESSING	Transcription
Be_0435	1422	0.386076	456679	458100	+	sp|O34718|IOLT_BACSU	73.15	654.055	0	sp|O34718|IOLT_BACSU Major myo-inositol transporter IolT OS=Bacillus subtilis (strain 168) GN=iolT PE=2 SV=1	BS_ydjK	0	Bsu	GEPR	COG0477	Permeases of the major facilitator superfamily	METABOLISM	Carbohydrate transport and metabolism
Be_0436	861	0.326365	458119	458979	+	sp|Q9KAH2|IOLI_BACHD	74.55	453.751	6.77173e-160	sp|Q9KAH2|IOLI_BACHD Inosose isomerase OS=Bacillus halodurans (strain ATCC BAA-125 / DSM 18197 / FERM 7344 / JCM 9153 / C-125) GN=iolI PE=3 SV=1	BH2315	1e-162	Bha	G	COG1082	Sugar phosphate isomerases/epimerases	METABOLISM	Carbohydrate transport and metabolism
Be_0437	1038	0.364162	459107	460144	+	sp|A8GKW1|IOLG_SERP5	70.03	509.605	5.90669e-180	sp|A8GKW1|IOLG_SERP5 Inositol 2-dehydrogenase OS=Serratia proteamaculans (strain 568) GN=iolG PE=3 SV=1	BH2316	2e-25	Bha	R	COG0673	Predicted dehydrogenases and related proteins	POORLY CHARACTERIZED	General function prediction only
Be_0438	864	0.365741	460282	461145	+	sp|P42418|IOLH_BACSU	63.54	383.259	5.86456e-132	sp|P42418|IOLH_BACSU Protein IolH OS=Bacillus subtilis (strain 168) GN=iolH PE=4 SV=1	BS_iolH	1e-134	Bsu	G	COG1082	Sugar phosphate isomerases/epimerases	METABOLISM	Carbohydrate transport and metabolism
Be_0439	798	0.325815	461369	462166	-	No	No	No	No	No	CAC3450	8e-20	---	---	---	---	---	---
Be_0440	1383	0.37021	462628	464010	-	sp|Q8Z6F6|DHE4_SALTI	59.25	493.426	4.7104e-170	sp|Q8Z6F6|DHE4_SALTI NADP-specific glutamate dehydrogenase OS=Salmonella typhi GN=gdhA PE=3 SV=1	BH2101	0	Bha	E	COG0334	Glutamate dehydrogenase/leucine dehydrogenase	METABOLISM	Amino acid transport and metabolism
Be_0441	912	0.361842	464156	465067	+	sp|P20668|GLTC_BACSU	46.69	303.523	2.84481e-100	sp|P20668|GLTC_BACSU HTH-type transcriptional regulator GltC OS=Bacillus subtilis (strain 168) GN=gltC PE=1 SV=3	BH2102	1e-149	Bha	K	COG0583	Transcriptional regulator	INFORMATION STORAGE AND PROCESSING	Transcription
Be_0442	465	0.305376	465255	465719	+	sp|O07586|CUER_BACSU	38.46	71.633	8.55934e-15	sp|O07586|CUER_BACSU HTH-type transcriptional regulator CueR OS=Bacillus subtilis (strain 168) GN=cueR PE=3 SV=1	BS_yhdQ	5e-16	Bsu	K	COG0789	Predicted transcriptional regulators	INFORMATION STORAGE AND PROCESSING	Transcription
Be_0443	687	0.353712	465742	466428	+	sp|O05248|YUGP_BACSU	62.95	254.988	2.07156e-83	sp|O05248|YUGP_BACSU Putative membrane protease YugP OS=Bacillus subtilis (strain 168) GN=yugP PE=4 SV=1	BH0997	1e-94	Bha	R	COG2738	Predicted Zn-dependent protease	POORLY CHARACTERIZED	General function prediction only
Be_0444	1296	0.344907	466473	467768	+	sp|P54428|YRKA_BACSU	66.2	513.457	1.23215e-178	sp|P54428|YRKA_BACSU UPF0053 protein YrkA OS=Bacillus subtilis (strain 168) GN=yrkA PE=3 SV=2	BS_yrkA	0	Bsu	R	COG1253	Hemolysins and related proteins containing CBS domains	POORLY CHARACTERIZED	General function prediction only
Be_0445	636	0.383648	468254	468889	+	sp|A7Z8S7|AZOR_BACA2	85.31	389.423	6.91296e-137	sp|A7Z8S7|AZOR_BACA2 FMN-dependent NADH-azoreductase OS=Bacillus amyloliquefaciens subsp. plantarum (strain DSM 23117 / BGSC 10A6 / FZB42) GN=azoR PE=3 SV=1	BS_yvaB	1e-137	Bsu	I	COG1182	Acyl carrier protein phosphodiesterase	METABOLISM	Lipid transport and metabolism
Be_0446	1101	0.373297	469051	470151	+	sp|P42318|YXJG_BACSU	66.02	511.916	6.90941e-180	sp|P42318|YXJG_BACSU Uncharacterized protein YxjG OS=Bacillus subtilis (strain 168) GN=yxjG PE=4 SV=3	lin0838	1e-161	Lin	E	COG0620	Methionine synthase II (cobalamin-independent)	METABOLISM	Amino acid transport and metabolism
Be_0447	231	0.372294	470235	470465	+	sp|O34555|YOED_BACSU	63.16	103.99	7.88948e-29	sp|O34555|YOED_BACSU Uncharacterized protein YoeD OS=Bacillus subtilis (strain 168) GN=yoeD PE=4 SV=1	BS_yoeD	1e-30	---	---	---	---	---	---
Be_0448	2520	0.351984	470727	473246	+	No	No	No	No	No
Be_0449	726	0.344353	473379	474104	-	sp|Q9KG85|Y227_BACHD	53.91	273.092	5.60632e-90	sp|Q9KG85|Y227_BACHD UPF0309 protein BH0227 OS=Bacillus halodurans (strain ATCC BAA-125 / DSM 18197 / FERM 7344 / JCM 9153 / C-125) GN=BH0227 PE=3 SV=1	BH0227	4e-92	Bha	R	COG4821	Uncharacterized protein containing SIS (Sugar ISomerase) phosphosugar binding domain	POORLY CHARACTERIZED	General function prediction only
Be_0450	723	0.343015	474124	474846	-	sp|O34817|YVOA_BACSU	53.97	248.44	1.9067e-80	sp|O34817|YVOA_BACSU HTH-type transcriptional repressor YvoA OS=Bacillus subtilis (strain 168) GN=yvoA PE=1 SV=1	BH0419	1e-100	Bha	K	COG2188	Transcriptional regulators	INFORMATION STORAGE AND PROCESSING	Transcription
Be_0451	744	0.336022	474910	475653	-	sp|C5D3L0|NAGB_GEOSW	63.07	294.664	2.2658e-98	sp|C5D3L0|NAGB_GEOSW Glucosamine-6-phosphate deaminase OS=Geobacillus sp. (strain WCH70) GN=nagB PE=3 SV=1	BH0420	4e-99	Bha	G	COG0363	6-phosphogluconolactonase/Glucosamine-6-phosphate isomerase/deaminase	METABOLISM	Carbohydrate transport and metabolism
Be_0452	1194	0.365997	475650	476843	-	sp|O34450|NAGA_BACSU	49.48	365.155	1.38451e-121	sp|O34450|NAGA_BACSU N-acetylglucosamine-6-phosphate deacetylase OS=Bacillus subtilis (strain 168) GN=nagA PE=1 SV=1	BH0421	6e-97	Bha	G	COG1820	N-acetylglucosamine-6-phosphate deacetylase	METABOLISM	Carbohydrate transport and metabolism
Be_0453	1896	0.369198	477103	478998	+	sp|P09323|PTW3C_ECOLI	51.25	490.73	1.50377e-163	sp|P09323|PTW3C_ECOLI PTS system N-acetylglucosamine-specific EIICBA component OS=Escherichia coli (strain K12) GN=nagE PE=3 SV=1	BH0673_1	1e-133	Bha	G	COG1263	Phosphotransferase system IIC components, glucose/maltose/N-acetylglucosamine-specific	METABOLISM	Carbohydrate transport and metabolism
Be_0454	978	0.376278	479238	480215	+	sp|O34689|MHQA_BACSU	53.95	306.22	8.19933e-101	sp|O34689|MHQA_BACSU Putative ring-cleaving dioxygenase MhqA OS=Bacillus subtilis (strain 168) GN=mhqA PE=2 SV=1	BH2175	1e-116	Bha	E	COG0346	Lactoylglutathione lyase and related lyases	METABOLISM	Amino acid transport and metabolism
Be_0455	855	0.37193	480289	481143	-	sp|Q81KM7|GLCU_BACAN	67.37	382.874	5.79591e-132	sp|Q81KM7|GLCU_BACAN Probable glucose uptake protein GlcU OS=Bacillus anthracis GN=glcU PE=3 SV=1	BS_ycxE	1e-132	Bsu	G	COG4975	Putative glucose uptake permease	METABOLISM	Carbohydrate transport and metabolism
Be_0456	198	0.343434	481636	481833	-	sp|P39588|YWBE_BACSU	69.84	90.8929	5.57746e-24	sp|P39588|YWBE_BACSU Uncharacterized protein YwbE OS=Bacillus subtilis (strain 168) GN=ywbE PE=4 SV=1	BS_ywbE	1e-25	Bsu	S	COG4895	Uncharacterized conserved protein	POORLY CHARACTERIZED	Function unknown
Be_0457	828	0.365942	481948	482775	-
Be_0458	1062	0.388889	482800	483861	-
Be_0459	291	0.340206	483887	484177	-
Be_0460	453	0.313466	484339	484791	+
Be_0461	1170	0.378632	485071	486240	+	sp|Q797E3|PBUE_BACSU	60.88	420.239	2.00026e-143	sp|Q797E3|PBUE_BACSU Purine efflux pump PbuE OS=Bacillus subtilis (strain 168) GN=pbuE PE=1 SV=1	BS_ydhL	1e-141	Bsu	G	COG2814	Arabinose efflux permease	METABOLISM	Carbohydrate transport and metabolism
Be_0462	1791	0.359017	486254	488044	-	sp|O06967|BMRA_BACSU	56.59	673.315	0	sp|O06967|BMRA_BACSU Multidrug resistance ABC transporter ATP-binding/permease protein BmrA OS=Bacillus subtilis (strain 168) GN=bmrA PE=1 SV=1	BS_yvcC	0	Bsu	V	COG1132	ABC-type multidrug transport system, ATPase and permease components	CELLULAR PROCESSES AND SIGNALING	Defense mechanisms
Be_0463	87	0.310345	488167	488253	-
Be_0464	1443	0.357588	488530	489972	+	sp|P27155|XYLB_STAXY	28.66	189.504	2.86333e-52	sp|P27155|XYLB_STAXY Xylulose kinase OS=Staphylococcus xylosus GN=xylB PE=3 SV=1	TM0116	8e-54	Tma	G	COG1070	Sugar (pentulose and hexulose) kinases	METABOLISM	Carbohydrate transport and metabolism
Be_0465	1491	0.419182	490287	491777	+	sp|O34660|ALDH4_BACSU	67.89	737.643	0	sp|O34660|ALDH4_BACSU Putative aldehyde dehydrogenase DhaS OS=Bacillus subtilis (strain 168) GN=dhaS PE=3 SV=1	BH0539	0	Bha	C	COG1012	NAD-dependent aldehyde dehydrogenases	METABOLISM	Energy production and conversion
Be_0466	201	0.243781	491999	492199	-
Be_0467	1257	0.38027	492307	493563	+	sp|P37546|YABE_BACSU	59.8	127.487	4.43141e-31	sp|P37546|YABE_BACSU Uncharacterized protein YabE OS=Bacillus subtilis (strain 168) GN=yabE PE=3 SV=1	lin0225_2	2e-34	Lin	S	COG3584	Uncharacterized protein conserved in bacteria	POORLY CHARACTERIZED	Function unknown
Be_0468	1470	0.392517	493831	495300	+	sp|O32060|YRBD_BACSU	71.07	590.882	0	sp|O32060|YRBD_BACSU Putative sodium/proton-dependent alanine carrier protein YrbD OS=Bacillus subtilis (strain 168) GN=yrbD PE=3 SV=2	BS_yrbD	1e-26	Bsu	E	COG1115	Na+/alanine symporter	METABOLISM	Amino acid transport and metabolism
Be_0469	1023	0.377322	495689	496711	+	sp|O35045|YJMD_BACSU	71.39	501.516	7.61554e-177	sp|O35045|YJMD_BACSU Uncharacterized zinc-type alcohol dehydrogenase-like protein YjmD OS=Bacillus subtilis (strain 168) GN=yjmD PE=2 SV=1	BS_yjmD	1e-179	Bsu	ER	COG1063	Threonine dehydrogenase and related Zn-dependent dehydrogenases	METABOLISM	Amino acid transport and metabolism
Be_0470	999	0.329329	496984	497982	+	sp|P27871|ENDR_PAEPO	46.99	287.73	3.98e-93	sp|P27871|ENDR_PAEPO Probable HTH-type transcriptional regulator EndR OS=Paenibacillus polymyxa GN=endR PE=3 SV=1	BH2219	8e-56	Bha	K	COG1609	Transcriptional regulators	INFORMATION STORAGE AND PROCESSING	Transcription
Be_0471	1275	0.367059	498097	499371	+	sp|O34456|EXUT_BACSU	75.47	592.808	0	sp|O34456|EXUT_BACSU Hexuronate transporter OS=Bacillus subtilis (strain 168) GN=exuT PE=2 SV=1	BS_yjmG	0	Bsu	GEPR	COG0477	Permeases of the major facilitator superfamily	METABOLISM	Carbohydrate transport and metabolism
Be_0472	1014	0.373767	499430	500443	+	sp|P39400|LGOD_ECOLI	43.28	283.108	2.97607e-91	sp|P39400|LGOD_ECOLI L-galactonate-5-dehydrogenase OS=Escherichia coli (strain K12) GN=lgoD PE=1 SV=3	AGc5103	1e-114	Atu	ER	COG1063	Threonine dehydrogenase and related Zn-dependent dehydrogenases	METABOLISM	Amino acid transport and metabolism
Be_0473	1227	0.384678	500509	501735	-	sp|O07536|YHAU_BACSU	87.4	530.02	0	sp|O07536|YHAU_BACSU K(+)/H(+) antiporter YhaU OS=Bacillus subtilis (strain 168) GN=yhaU PE=1 SV=2	BS_yhaU	0	Bsu	P	COG0475	Kef-type K+ transport systems, membrane components	METABOLISM	Inorganic ion transport and metabolism
Be_0474	498	0.373494	501739	502236	-	sp|O07535|KHTT_BACSU	72.12	243.047	1.07778e-80	sp|O07535|KHTT_BACSU K(+)/H(+) antiporter subunit KhtT OS=Bacillus subtilis (strain 168) GN=khtT PE=1 SV=1	BS_yhaT	7e-83	Bsu	P	COG0490	Putative regulatory, ligand-binding protein related to C-terminal domains of K+ channels	METABOLISM	Inorganic ion transport and metabolism
Be_0475	576	0.335069	502296	502871	-	sp|O35009|YOEC_BACSU	41.24	108.227	1.2665e-27	sp|O35009|YOEC_BACSU Probable integrase/recombinase YoeC OS=Bacillus subtilis (strain 168) GN=yoeC PE=3 SV=2	BH4039	7e-33	Bha	L	COG0582	Integrase	INFORMATION STORAGE AND PROCESSING	Replication, recombination and repair
Be_0476	1284	0.369159	503094	504377	+	sp|O07605|GLTT_BACSU	77.41	624.394	0	sp|O07605|GLTT_BACSU Proton/sodium-glutamate symport protein OS=Bacillus subtilis (strain 168) GN=gltT PE=3 SV=1	BS_gltT	0	Bsu	C	COG1301	Na+/H+-dicarboxylate symporters	METABOLISM	Energy production and conversion
Be_0477	828	0.370773	504434	505261	-	sp|C5D3Y4|UPPP_GEOSW	73.64	363.614	1.079e-124	sp|C5D3Y4|UPPP_GEOSW Undecaprenyl-diphosphatase OS=Geobacillus sp. (strain WCH70) GN=uppP PE=3 SV=1	BS_yubB	1e-112	Bsu	V	COG1968	Uncharacterized bacitracin resistance protein	CELLULAR PROCESSES AND SIGNALING	Defense mechanisms
Be_0478	582	0.410653	505536	506117	+	sp|Q65DF9|3MGH_BACLD	69.15	264.233	4.51404e-88	sp|Q65DF9|3MGH_BACLD Putative 3-methyladenine DNA glycosylase OS=Bacillus licheniformis (strain ATCC 14580 / DSM 13 / JCM 2505 / NBRC 12200 / NCIMB 9375 / NRRL NRS-1264 / Gibson 46) GN=BLi04092 PE=3 SV=1	BS_yxlJ	3e-87	Bsu	L	COG2094	3-methyladenine DNA glycosylase	INFORMATION STORAGE AND PROCESSING	Replication, recombination and repair
Be_0479	348	0.316092	506313	506660	+
Be_0480	219	0.388128	506680	506898	+
Be_0481	1524	0.391732	506895	508418	+	sp|D4GYG7|AGLE_HALVD	32.23	60.077	1.51182e-08	sp|D4GYG7|AGLE_HALVD Glycosyltransferase AglE OS=Haloferax volcanii (strain ATCC 29605 / DSM 3757 / JCM 8879 / NBRC 14742 / NCIMB 2012 / VKM B-1768 / DS2) GN=aglE PE=1 SV=1
Be_0482	1449	0.374741	508470	509918	+	sp|Q73WU1|GPGS_MYCPA	34.72	57.7658	8.82808e-08	sp|Q73WU1|GPGS_MYCPA Glucosyl-3-phosphoglycerate synthase OS=Mycobacterium paratuberculosis (strain ATCC BAA-968 / K-10) GN=MAP_2569c PE=1 SV=1
Be_0483	288	0.350694	510009	510296	+	sp|P08874|ABRB_BACSU	56.67	110.153	9.87173e-31	sp|P08874|ABRB_BACSU Transition state regulatory protein AbrB OS=Bacillus subtilis (strain 168) GN=abrB PE=1 SV=1	BH3982	7e-38	Bha	K	COG2002	Regulators of stationary/sporulation gene expression	INFORMATION STORAGE AND PROCESSING	Transcription
Be_0484	3369	0.33274	510460	513828	-
Be_0485	2319	0.364812	514037	516355	+	sp|P42435|NASD_BACSU	46.4	707.212	0	sp|P42435|NASD_BACSU Nitrite reductase [NAD(P)H] OS=Bacillus subtilis (strain 168) GN=nasD PE=2 SV=1	BS_nasB	1e-59	Bsu	C	COG1251	NAD(P)H-nitrite reductase	METABOLISM	Energy production and conversion
Be_0486	1626	0.399139	516381	518006	+	sp|P42434|NASC_BACSU	63.65	684.871	0	sp|P42434|NASC_BACSU Assimilatory nitrate reductase catalytic subunit OS=Bacillus subtilis (strain 168) GN=nasC PE=2 SV=3	BS_nasC	0	Bsu	C	COG0243	Anaerobic dehydrogenases, typically selenocysteine-containing	METABOLISM	Energy production and conversion
Be_0487	444	0.385135	518084	518527	+	sp|P42434|NASC_BACSU	63.57	181.415	2.2974e-52	sp|P42434|NASC_BACSU Assimilatory nitrate reductase catalytic subunit OS=Bacillus subtilis (strain 168) GN=nasC PE=2 SV=3	BS_nasC	0	Bsu	C	COG0243	Anaerobic dehydrogenases, typically selenocysteine-containing	METABOLISM	Energy production and conversion
Be_0488	738	0.383469	518713	519450	+	sp|P04675|NODB_BRASP	37.5	145.206	1.30404e-40	sp|P04675|NODB_BRASP Chitooligosaccharide deacetylase OS=Bradyrhizobium sp. (strain ANU 289) GN=nodB PE=3 SV=2	all4345	2e-52	Nos	G	COG0726	Predicted xylanase/chitin deacetylase	METABOLISM	Carbohydrate transport and metabolism
Be_0489	789	0.365019	519492	520280	-
Be_0490	1557	0.364162	520421	521977	-	sp|O34512|YFMM_BACSU	82.05	832.787	0	sp|O34512|YFMM_BACSU Uncharacterized ABC transporter ATP-binding protein YfmM OS=Bacillus subtilis (strain 168) GN=yfmM PE=3 SV=2	BS_yfmM	0	Bsu	R	COG0488	ATPase components of ABC transporters with duplicated ATPase domains	POORLY CHARACTERIZED	General function prediction only
Be_0491	819	0.363858	522139	522957	-	sp|O34592|YDJP_BACSU	31.94	129.413	8.10853e-34	sp|O34592|YDJP_BACSU AB hydrolase superfamily protein YdjP OS=Bacillus subtilis (strain 168) GN=ydjP PE=2 SV=1	BS_ydjP	3e-35	Bsu	R	COG0596	Predicted hydrolases or acyltransferases (alpha/beta hydrolase superfamily)	POORLY CHARACTERIZED	General function prediction only
Be_0492	747	0.368139	523052	523798	-	sp|P28612|MOTB_BACSU	51.98	232.261	9.40019e-74	sp|P28612|MOTB_BACSU Motility protein B OS=Bacillus subtilis (strain 168) GN=motB PE=3 SV=1	BS_motB	7e-76	Bsu	N	COG1360	Flagellar motor protein	CELLULAR PROCESSES AND SIGNALING	Cell motility
Be_0493	804	0.375622	523791	524594	-	sp|P28611|MOTA_BACSU	66.67	338.191	8.68382e-115	sp|P28611|MOTA_BACSU Motility protein A OS=Bacillus subtilis (strain 168) GN=motA PE=3 SV=1	BS_motA	1e-117	Bsu	N	COG1291	Flagellar motor component	CELLULAR PROCESSES AND SIGNALING	Cell motility
Be_0494	1356	0.373156	524751	526106	-	sp|O05256|MAEN_BACSU	64.07	520.005	1.26292e-180	sp|O05256|MAEN_BACSU Na(+)-malate symporter OS=Bacillus subtilis (strain 168) GN=maeN PE=3 SV=1	BS_yufR	0	Bsu	C	COG3493	Na+/citrate symporter	METABOLISM	Energy production and conversion
Be_0495	1185	0.37384	526543	527727	+	sp|P13254|MEGL_PSEPU	43.34	348.977	3.17593e-115	sp|P13254|MEGL_PSEPU Methionine gamma-lyase OS=Pseudomonas putida GN=mdeA PE=1 SV=2	BH0799	1e-168	Bha	E	COG0626	Cystathionine beta-lyases/cystathionine gamma-synthases	METABOLISM	Amino acid transport and metabolism
Be_0496	612	0.383987	527993	528604	+	sp|P81100|SCP2_BACSU	61.88	265.388	2.79422e-88	sp|P81100|SCP2_BACSU Stress response protein SCP2 OS=Bacillus subtilis (strain 168) GN=yceC PE=1 SV=3	BS_yceC	1e-90	Bsu	T	COG2310	Uncharacterized proteins involved in stress response, homologs of TerZ and putative cAMP-binding protein CABP1	CELLULAR PROCESSES AND SIGNALING	Signal transduction mechanisms
Be_0497	579	0.388601	528660	529238	+	sp|P80875|G16U_BACSU	73.44	277.33	2.54484e-93	sp|P80875|G16U_BACSU General stress protein 16U OS=Bacillus subtilis (strain 168) GN=yceD PE=1 SV=3	BS_yceD	2e-95	Bsu	T	COG2310	Uncharacterized proteins involved in stress response, homologs of TerZ and putative cAMP-binding protein CABP1	CELLULAR PROCESSES AND SIGNALING	Signal transduction mechanisms
Be_0498	579	0.378238	529303	529881	+	sp|O34384|YCEE_BACSU	80.21	323.939	1.24889e-111	sp|O34384|YCEE_BACSU Uncharacterized protein YceE OS=Bacillus subtilis (strain 168) GN=yceE PE=3 SV=1	BS_yceE	1e-114	Bsu	T	COG2310	Uncharacterized proteins involved in stress response, homologs of TerZ and putative cAMP-binding protein CABP1	CELLULAR PROCESSES AND SIGNALING	Signal transduction mechanisms
Be_0499	771	0.368353	529914	530684	+	sp|O34447|YCEF_BACSU	70.04	308.916	9.35282e-104	sp|O34447|YCEF_BACSU Uncharacterized membrane protein YceF OS=Bacillus subtilis (strain 168) GN=yceF PE=3 SV=1	BS_yceF	1e-106	Bsu	P	COG0861	Membrane protein TerC, possibly involved in tellurium resistance	METABOLISM	Inorganic ion transport and metabolism
Be_0500	213	0.366197	530870	531082	+
Be_0501	1605	0.36947	531104	532708	+	sp|O34809|YCEG_BACSU	49.53	552.747	0	sp|O34809|YCEG_BACSU Uncharacterized protein YceG OS=Bacillus subtilis (strain 168) GN=yceG PE=4 SV=1	BS_yceG	0	---	---	---	---	---	---
Be_0502	1086	0.371087	532723	533808	+	sp|O34833|YCEH_BACSU	65.83	476.478	3.21513e-166	sp|O34833|YCEH_BACSU Uncharacterized protein YceH OS=Bacillus subtilis (strain 168) GN=yceH PE=3 SV=1	BS_yceH	1e-168	Bsu	P	COG3853	Uncharacterized protein involved in tellurite resistance	METABOLISM	Inorganic ion transport and metabolism
Be_0503	156	0.358974	533849	534004	-
Be_0504	1089	0.396694	534220	535308	+	sp|O34453|NOSO_BACSU	63.61	479.945	1.25354e-167	sp|O34453|NOSO_BACSU Nitric oxide synthase oxygenase OS=Bacillus subtilis (strain 168) GN=nos PE=1 SV=2	BS_yflM	1e-168	Bsu	PE	COG4362	Nitric oxide synthase, oxygenase domain	METABOLISM	Inorganic ion transport and metabolism
Be_0505	273	0.362637	535315	535587	-	sp|Q65MJ1|ACYP_BACLD	48.89	93.5893	1.87468e-24	sp|Q65MJ1|ACYP_BACLD Acylphosphatase OS=Bacillus licheniformis (strain ATCC 14580 / DSM 13 / JCM 2505 / NBRC 12200 / NCIMB 9375 / NRRL NRS-1264 / Gibson 46) GN=acyP PE=3 SV=1	BS_yflL	2e-25	Bsu	C	COG1254	Acylphosphatases	METABOLISM	Energy production and conversion
Be_0506	693	0.380952	535753	536445	+	sp|O34903|YKOG_BACSU	66.07	299.286	8.01878e-101	sp|O34903|YKOG_BACSU Uncharacterized transcriptional regulatory protein YkoG OS=Bacillus subtilis (strain 168) GN=ykoG PE=3 SV=1	BH0372	1e-107	Bha	TK	COG0745	Response regulators consisting of a CheY-like receiver domain and a winged-helix DNA-binding domain	CELLULAR PROCESSES AND SIGNALING	Signal transduction mechanisms
Be_0507	1380	0.365942	536445	537824	+	sp|O34638|YKOH_BACSU	45.39	363.614	2.8684e-119	sp|O34638|YKOH_BACSU Sensor histidine kinase YkoH OS=Bacillus subtilis (strain 168) GN=ykoH PE=3 SV=1	BH0373	1e-126	Bha	T	COG0642	Signal transduction histidine kinase	CELLULAR PROCESSES AND SIGNALING	Signal transduction mechanisms
Be_0508	717	0.315202	537917	538633	+	sp|O34551|YKOI_BACSU	24.65	49.2914	6.54598e-06	sp|O34551|YKOI_BACSU Uncharacterized membrane protein YkoI OS=Bacillus subtilis (strain 168) GN=ykoI PE=4 SV=1
Be_0509	747	0.373494	538777	539523	+	sp|O35012|YKOJ_BACSU	33.74	73.1738	1.35122e-14	sp|O35012|YKOJ_BACSU Uncharacterized protein YkoJ OS=Bacillus subtilis (strain 168) GN=ykoJ PE=2 SV=1	BS_ykoJ	4e-15	Bsu	S	COG3212	Predicted membrane protein	POORLY CHARACTERIZED	Function unknown
Be_0510	999	0.383383	539672	540670	-	sp|O35010|YKFC_BACSU	40.54	234.958	3.11617e-73	sp|O35010|YKFC_BACSU Gamma-D-glutamyl-L-lysine endopeptidase OS=Bacillus subtilis (strain 168) GN=ykfC PE=1 SV=2	BH3007	1e-140	Bha	M	COG0791	Cell wall-associated hydrolases (invasion-associated proteins)	CELLULAR PROCESSES AND SIGNALING	Cell wall/membrane/envelope biogenesis
Be_0511	1083	0.385965	540689	541771	-	sp|O34508|AEEP_BACSU	51.06	278.87	7.41909e-89	sp|O34508|AEEP_BACSU L-Ala-D/L-Glu epimerase OS=Bacillus subtilis (strain 168) GN=ykfB PE=1 SV=1	BH3006	2e-99	Bha	MR	COG4948	L-alanine-DL-glutamate epimerase and related enzymes of enolase superfamily	CELLULAR PROCESSES AND SIGNALING	Cell wall/membrane/envelope biogenesis
Be_0512	1167	0.391602	541787	542953	-						BH3005	1e-151	Bha	S	COG5505	Predicted integral membrane protein	POORLY CHARACTERIZED	Function unknown
Be_0513	312	0.326923	543056	543367	-					No	BH3004	6e-36	---	---	---	---	---	---
Be_0514	450	0.357778	543520	543969	-	sp|Q65M01|NSRR_BACLD	57.34	170.629	6.53503e-53	sp|Q65M01|NSRR_BACLD HTH-type transcriptional regulator NsrR OS=Bacillus licheniformis (strain ATCC 14580 / DSM 13 / JCM 2505 / NBRC 12200 / NCIMB 9375 / NRRL NRS-1264 / Gibson 46) GN=nsrR PE=3 SV=1	BH1057	4e-51	Bha	K	COG1959	Predicted transcriptional regulator	INFORMATION STORAGE AND PROCESSING	Transcription
Be_0515	1203	0.371571	544136	545338	+	sp|Q73B49|HMP_BACC1	52.11	375.941	1.24087e-125	sp|Q73B49|HMP_BACC1 Flavohemoprotein OS=Bacillus cereus (strain ATCC 10987 / NRS 248) GN=hmp PE=3 SV=1	BS_hmp_2	2e-65	Bsu	C	COG1018	Flavodoxin reductases (ferredoxin-NADPH reductases) family 1	METABOLISM	Energy production and conversion
Be_0516	516	0.377907	545477	545992	+	sp|P80876|GS18_BACSU	74.12	257.299	4.66377e-86	sp|P80876|GS18_BACSU General stress protein 18 OS=Bacillus subtilis (strain 168) GN=yfkM PE=1 SV=3	BS_yfkM	3e-88	Bsu	R	COG0693	Putative intracellular protease/amidase	POORLY CHARACTERIZED	General function prediction only
Be_0517	648	0.378086	546231	546878	+	sp|O31398|YKWD_BACSU	70.54	201.445	2.53707e-62	sp|O31398|YKWD_BACSU Uncharacterized protein YkwD OS=Bacillus subtilis (strain 168) GN=ykwD PE=3 SV=1	BS_ykwD	3e-64	Bsu	S	COG2340	Uncharacterized protein with SCP/PR1 domains	POORLY CHARACTERIZED	Function unknown
Be_0518	222	0.355856	546935	547156	-	sp|C5D5A9|Y415_GEOSW	61.64	73.1738	6.61087e-17	sp|C5D5A9|Y415_GEOSW UPF0435 protein GWCH70_0415 OS=Geobacillus sp. (strain WCH70) GN=GWCH70_0415 PE=3 SV=1	BS_yfkK	8e-15	Bsu	S	COG4840	Uncharacterized protein conserved in bacteria	POORLY CHARACTERIZED	Function unknown
Be_0519	486	0.378601	547324	547809	+	sp|O35016|YFKJ_BACSU	62.76	193.741	1.70014e-61	sp|O35016|YFKJ_BACSU Low molecular weight protein-tyrosine-phosphatase YfkJ OS=Bacillus subtilis (strain 168) GN=yfkJ PE=1 SV=1	BH2238	2e-29	Bha	T	COG0394	Protein-tyrosine-phosphatase	CELLULAR PROCESSES AND SIGNALING	Signal transduction mechanisms
Be_0520	342	0.409357	547806	548147	+
Be_0521	834	0.370504	548171	549004	+	sp|O34437|YFKH_BACSU	55.6	246.899	7.60547e-79	sp|O34437|YFKH_BACSU Putative ribonuclease-like protein YfkH OS=Bacillus subtilis (strain 168) GN=yfkH PE=4 SV=1	BS_yfkH	6e-81	Bsu	S	COG1295	Predicted membrane protein	POORLY CHARACTERIZED	Function unknown
Be_0522	108	0.342593	549080	549187	+
Be_0523	1917	0.382368	549219	551135	-	sp|O31688|ZOSA_BACSU	57.34	674.47	0	sp|O31688|ZOSA_BACSU Zinc-transporting ATPase OS=Bacillus subtilis (strain 168) GN=zosA PE=1 SV=1	BH0744	0	Bha	P	COG2217	Cation transport ATPase	METABOLISM	Inorganic ion transport and metabolism
Be_0524	147	0.326531	551336	551482	-
Be_0525	381	0.322835	551643	552023	+	sp|P0ADX4|YHFA_SHIFL	21.43	46.595	2.53679e-06	sp|P0ADX4|YHFA_SHIFL Protein YhfA OS=Shigella flexneri GN=yhfA PE=4 SV=1	BH0885	2e-24	Bha	O	COG1765	Predicted redox protein, regulator of disulfide bond formation	CELLULAR PROCESSES AND SIGNALING	Posttranslational modification, protein turnover, chaperones
Be_0526	411	0.355231	552057	552467	-	sp|P80238|GS26_BACSU	44.17	103.219	6.98677e-27	sp|P80238|GS26_BACSU General stress protein 26 OS=Bacillus subtilis (strain 168) GN=ydaG PE=1 SV=2	BS_ydaG	2e-28	Bsu	R	COG3871	Uncharacterized stress protein (general stress protein 26)	POORLY CHARACTERIZED	General function prediction only
Be_0527	1059	0.369216	552622	553680	+	sp|O34840|CHAA_BACSU	70.86	372.859	6.93489e-126	sp|O34840|CHAA_BACSU Ca(2+)/H(+) antiporter ChaA OS=Bacillus subtilis (strain 168) GN=chaA PE=1 SV=1	BS_yfkE	1e-128	Bsu	P	COG0387	Ca2+/H+ antiporter	METABOLISM	Inorganic ion transport and metabolism
Be_0528	795	0.387421	553763	554557	+	sp|O34579|YFKD_BACSU	63.04	315.079	7.13437e-106	sp|O34579|YFKD_BACSU Uncharacterized protein YfkD OS=Bacillus subtilis (strain 168) GN=yfkD PE=2 SV=1	BS_yfkD	1e-108	---	---	---	---	---	---
Be_0529	1119	0.386059	554585	555703	-	sp|O34400|YFKA_BACSU	75.14	561.607	0	sp|O34400|YFKA_BACSU Putative protein YfkA OS=Bacillus subtilis (strain 168) GN=yfkA PE=3 SV=2	BH0889_1	2e-90	Bha	R	COG0535	Predicted Fe-S oxidoreductases	POORLY CHARACTERIZED	General function prediction only
Be_0530	186	0.397849	555856	556041	+	sp|O35041|YFJT_BACSU	62.3	85.8853	3.02116e-22	sp|O35041|YFJT_BACSU Uncharacterized protein YfjT OS=Bacillus subtilis (strain 168) GN=yfjT PE=4 SV=1	BS_yfjT	6e-24	---	---	---	---	---	---
Be_0531	780	0.370513	556122	556901	+	sp|Q04729|YFUM2_GEOSE	58.08	322.398	8.38745e-109	sp|Q04729|YFUM2_GEOSE Uncharacterized 30.6 kDa protein in fumA 3&apos;region OS=Geobacillus stearothermophilus PE=3 SV=1	BS_yfjS	1e-102	Bsu	G	COG0726	Predicted xylanase/chitin deacetylase	METABOLISM	Carbohydrate transport and metabolism
Be_0532	864	0.377315	556979	557842	+	sp|O31544|YFJP_BACSU	46.59	266.159	4.85875e-86	sp|O31544|YFJP_BACSU Putative DNA-3-methyladenine glycosylase YfjP OS=Bacillus subtilis (strain 168) GN=yfjP PE=3 SV=1	BS_yfjP	4e-88	Bsu	L	COG0122	3-methyladenine DNA glycosylase/8-oxoguanine DNA glycosylase	INFORMATION STORAGE AND PROCESSING	Replication, recombination and repair
Be_0533	1395	0.385663	557864	559258	+	sp|Q81Z48|Y426_BACAN	67.86	643.654	0	sp|Q81Z48|Y426_BACAN Uncharacterized RNA methyltransferase BA_0426/GBAA_0426/BAS0414 OS=Bacillus anthracis GN=BA_0426 PE=3 SV=1	BS_yfjO	0	Bsu	J	COG2265	SAM-dependent methyltransferases related to tRNA (uracil-5-)-methyltransferase	INFORMATION STORAGE AND PROCESSING	Translation, ribosomal structure and biogenesis
Be_0534	705	0.394326	559354	560058	+	sp|P37495|YYBI_BACSU	53.42	253.062	4.7526e-82	sp|P37495|YYBI_BACSU Uncharacterized protein YybI OS=Bacillus subtilis (strain 168) GN=yybI PE=4 SV=1	BS_yybI	4e-84	---	---	---	---	---	---
Be_0535	1140	0.39386	560345	561484	+	sp|O34750|YFML_BACSU	56.22	412.535	9.86082e-141	sp|O34750|YFML_BACSU Probable ATP-dependent RNA helicase YfmL OS=Bacillus subtilis (strain 168) GN=yfmL PE=1 SV=1	BS_yfmL	1e-143	Bsu	LKJ	COG0513	Superfamily II DNA and RNA helicases	INFORMATION STORAGE AND PROCESSING	Replication, recombination and repair
Be_0536	168	0.333333	561717	561884	-
Be_0537	129	0.364341	561974	562102	-
Be_0538	552	0.358696	562270	562821	-						BH0923	2e-71	---	---	---	---	---	---
Be_0539	1128	0.389184	563130	564257	-	sp|O31196|HUTI_RHIME	24.62	53.9138	1.25703e-06	sp|O31196|HUTI_RHIME Imidazolonepropionase OS=Rhizobium meliloti (strain 1021) GN=hutI PE=3 SV=2	BH3008	1e-72	Bha	Q	COG1228	Imidazolonepropionase and related amidohydrolases	METABOLISM	Secondary metabolites biosynthesis, transport and catabolism
Be_0540	903	0.400886	564330	565232	-	sp|O31574|YFHF_BACSU	47.99	292.352	7.24788e-96	sp|O31574|YFHF_BACSU Epimerase family protein YfhF OS=Bacillus subtilis (strain 168) GN=yfhF PE=3 SV=1	BS_yfhF	5e-98	Bsu	R	COG1090	Predicted nucleoside-diphosphate sugar epimerase	POORLY CHARACTERIZED	General function prediction only
Be_0541	816	0.368873	565287	566102	+	sp|O31575|RECX_BACSU	48.67	212.231	1.16807e-65	sp|O31575|RECX_BACSU Regulatory protein RecX OS=Bacillus subtilis (strain 168) GN=recX PE=3 SV=1	BS_yfhG	1e-67	Bsu	R	COG2137	Uncharacterized protein conserved in bacteria	POORLY CHARACTERIZED	General function prediction only
Be_0542	324	0.382716	566255	566578	+	sp|O31576|YFHH_BACSU	62.86	134.42	7.57286e-40	sp|O31576|YFHH_BACSU Uncharacterized protein YfhH OS=Bacillus subtilis (strain 168) GN=yfhH PE=1 SV=1	BS_yfhH	9e-42	---	---	---	---	---	---
Be_0543	165	0.363636	566625	566789	-
Be_0544	159	0.408805	566823	566981	-	sp|Q5L2U0|SSPK_GEOKA	86.54	93.5893	2.37446e-25	sp|Q5L2U0|SSPK_GEOKA Small, acid-soluble spore protein K OS=Geobacillus kaustophilus (strain HTA426) GN=sspK PE=3 SV=1
Be_0545	270	0.37037	567108	567377	+	sp|O31578|YFHJ_BACSU	50.56	99.7525	8.5041e-27	sp|O31578|YFHJ_BACSU Uncharacterized protein YfhJ OS=Bacillus subtilis (strain 168) GN=yfhJ PE=4 SV=1	BH0928	2e-33	---	---	---	---	---	---
Be_0546	981	0.369011	567402	568382	-	sp|O31583|YFHP_BACSU	58.39	386.341	4.89708e-132	sp|O31583|YFHP_BACSU Uncharacterized protein YfhP OS=Bacillus subtilis (strain 168) GN=yfhP PE=2 SV=1	BS_yfhP	1e-134	Bsu	R	COG1988	Predicted membrane-bound metal-dependent hydrolases	POORLY CHARACTERIZED	General function prediction only
Be_0547	1098	0.391621	568735	569832	+	sp|O31584|YFHQ_BACSU	65.24	470.7	7.02364e-164	sp|O31584|YFHQ_BACSU Probable A/G-specific adenine glycosylase YfhQ OS=Bacillus subtilis (strain 168) GN=yfhQ PE=2 SV=1	BH0931	5e-97	Bha	L	COG1194	A/G-specific DNA glycosylase	INFORMATION STORAGE AND PROCESSING	Replication, recombination and repair
Be_0548	225	0.386667	569865	570089	-	sp|O31585|YFHS_BACSU	62.16	111.309	9.35065e-32	sp|O31585|YFHS_BACSU Uncharacterized protein YfhS OS=Bacillus subtilis (strain 168) GN=yfhS PE=2 SV=1	BS_yfhS	1e-33	---	---	---	---	---	---
Be_0549	750	0.404	570242	570991	+	sp|P71079|FABL_BACSU	76.61	379.793	7.34721e-132	sp|P71079|FABL_BACSU Enoyl-[acyl-carrier-protein] reductase [NADPH] FabL OS=Bacillus subtilis (strain 168) GN=fabL PE=1 SV=1	BS_yfhR	1e-134	Bsu	IQR	COG1028	Dehydrogenases with different specificities (related to short-chain alcohol dehydrogenases)	METABOLISM	Lipid transport and metabolism
Be_0550	177	0.372881	571060	571236	+
Be_0551	264	0.337121	571421	571684	+	sp|P71080|YGAB_BACSU	45.68	74.7146	5.68628e-17	sp|P71080|YGAB_BACSU Uncharacterized protein YgaB OS=Bacillus subtilis (strain 168) GN=ygaB PE=4 SV=1	BS_ygaB	2e-18	---	---	---	---	---	---
Be_0552	540	0.37037	571910	572449	+	sp|C5D5T7|Y474_GEOSW	73.41	285.034	8.30916e-97	sp|C5D5T7|Y474_GEOSW UPF0374 protein GWCH70_0474 OS=Geobacillus sp. (strain WCH70) GN=GWCH70_0474 PE=3 SV=1	SA1684	3e-87	Sau	J	COG3557	Uncharacterized domain/protein associated with RNAses G and E	INFORMATION STORAGE AND PROCESSING	Translation, ribosomal structure and biogenesis
Be_0553	1743	0.361446	572498	574240	+	sp|P71082|YGAD_BACSU	67.53	776.933	0	sp|P71082|YGAD_BACSU Putative multidrug export ATP-binding/permease protein YgaD OS=Bacillus subtilis (strain 168) GN=ygaD PE=3 SV=2	BH0941	0	Bha	V	COG1132	ABC-type multidrug transport system, ATPase and permease components	CELLULAR PROCESSES AND SIGNALING	Defense mechanisms
Be_0554	1011	0.395648	574389	575399	+	sp|P42064|APPD_BACSU	52.29	350.903	5.73719e-118	sp|P42064|APPD_BACSU Oligopeptide transport ATP-binding protein AppD OS=Bacillus subtilis (strain 168) GN=appD PE=3 SV=1	BH3646	1e-149	Bha	EP	COG0444	ABC-type dipeptide/oligopeptide/nickel transport system, ATPase component	METABOLISM	Amino acid transport and metabolism
Be_0555	969	0.394221	575374	576342	+	sp|P42065|APPF_BACSU	59.32	405.986	1.03167e-139	sp|P42065|APPF_BACSU Oligopeptide transport ATP-binding protein AppF OS=Bacillus subtilis (strain 168) GN=appF PE=3 SV=2	BH3645	1e-151	Bha	E	COG4608	ABC-type oligopeptide transport system, ATPase component	METABOLISM	Amino acid transport and metabolism
Be_0556	1524	0.39042	576438	577961	+	sp|P33950|HBPA_HAEIN	35.33	348.977	1.03535e-111	sp|P33950|HBPA_HAEIN Heme-binding protein A OS=Haemophilus influenzae (strain ATCC 51907 / DSM 11121 / KW20 / Rd) GN=hbpA PE=1 SV=2	BH3644	0	Bha	E	COG0747	ABC-type dipeptide transport system, periplasmic component	METABOLISM	Amino acid transport and metabolism
Be_0557	1008	0.368056	578027	579034	+	sp|P94311|DPPB_BACPE	65.17	419.083	1.16556e-144	sp|P94311|DPPB_BACPE Dipeptide transport system permease protein DppB OS=Bacillus pseudofirmus (strain OF4) GN=dppB PE=3 SV=1	BH3643	1e-149	Bha	EP	COG0601	ABC-type dipeptide/oligopeptide/nickel transport systems, permease components	METABOLISM	Amino acid transport and metabolism
Be_0558	900	0.392222	579049	579948	+	sp|P94312|DPPC_BACPE	64.38	351.288	5.43974e-119	sp|P94312|DPPC_BACPE Dipeptide transport system permease protein DppC OS=Bacillus pseudofirmus (strain OF4) GN=dppC PE=3 SV=1	BH3642	1e-114	Bha	EP	COG1173	ABC-type dipeptide/oligopeptide/nickel transport systems, permease components	METABOLISM	Amino acid transport and metabolism
Be_0559	1086	0.343462	579978	581063	-	sp|P71083|YGAE_BACSU	54.65	314.309	8.3327e-103	sp|P71083|YGAE_BACSU UPF0421 protein YgaE OS=Bacillus subtilis (strain 168) GN=ygaE PE=3 SV=1	BS_ygaE	1e-105	Bsu	S	COG4129	Predicted membrane protein	POORLY CHARACTERIZED	Function unknown
Be_0560	1287	0.406371	581380	582666	-	sp|A8FB92|GSA1_BACP2	86.45	736.487	0	sp|A8FB92|GSA1_BACP2 Glutamate-1-semialdehyde 2,1-aminomutase 1 OS=Bacillus pumilus (strain SAFR-032) GN=hemL1 PE=3 SV=1	BH0943	0	Bha	H	COG0001	Glutamate-1-semialdehyde aminotransferase	METABOLISM	Coenzyme transport and metabolism
Be_0561	1014	0.383629	582821	583834	+	sp|P46903|NATA_BACSU	33.95	151.369	9.84574e-42	sp|P46903|NATA_BACSU ABC transporter ATP-binding protein NatA OS=Bacillus subtilis (strain 168) GN=natA PE=1 SV=1	SPy0518	4e-98	Spy	R	COG4586	ABC-type uncharacterized transport system, ATPase component	POORLY CHARACTERIZED	General function prediction only
Be_0562	792	0.358586	583827	584618	+						SP0637	1e-18	Spn	R	COG4587	ABC-type uncharacterized transport system, permease component	POORLY CHARACTERIZED	General function prediction only
Be_0563	786	0.338422	584625	585410	+						SP0638	3e-50	Spn	R	COG3694	ABC-type uncharacterized transport system, permease component	POORLY CHARACTERIZED	General function prediction only
Be_0564	465	0.350538	585458	585922	+	sp|Q796Y8|BCP_BACSU	71.24	239.58	1.10824e-79	sp|Q796Y8|BCP_BACSU Putative peroxiredoxin YgaF OS=Bacillus subtilis (strain 168) GN=ygaF PE=3 SV=1	BH0948	6e-83	Bha	O	COG1225	Peroxiredoxin	CELLULAR PROCESSES AND SIGNALING	Posttranslational modification, protein turnover, chaperones
Be_0565	1131	0.428824	586125	587255	+	sp|A9FK50|SSUD_SORC5	57.56	430.639	8.40219e-148	sp|A9FK50|SSUD_SORC5 Alkanesulfonate monooxygenase OS=Sorangium cellulosum (strain So ce56) GN=ssuD PE=3 SV=1	PA2356	1e-145	Pae	C	COG2141	Coenzyme F420-dependent N5,N10-methylene tetrahydromethanopterin reductase and related flavin-dependent oxidoreductases	METABOLISM	Energy production and conversion
Be_0566	1755	0.374929	587292	589046	+	sp|P31448|YIDK_ECOLI	38.95	372.089	3.14515e-119	sp|P31448|YIDK_ECOLI Uncharacterized symporter YidK OS=Escherichia coli (strain K12) GN=yidK PE=1 SV=1	PM0597	1e-132	Pmu	R	COG4146	Predicted symporter	POORLY CHARACTERIZED	General function prediction only
Be_0567	1110	0.371171	589138	590247	+	sp|P39762|AMPS_BACSU	26.99	93.2041	1.12178e-19	sp|P39762|AMPS_BACSU Aminopeptidase AmpS OS=Bacillus subtilis (strain 168) GN=ampS PE=3 SV=3	lin1644	1e-147	Lin	E	COG2309	Leucyl aminopeptidase (aminopeptidase T)	METABOLISM	Amino acid transport and metabolism
Be_0568	456	0.375	590510	590965	+	sp|P71086|PERR_BACSU	80.58	248.44	2.9651e-83	sp|P71086|PERR_BACSU Peroxide operon regulator OS=Bacillus subtilis (strain 168) GN=perR PE=1 SV=1	BS_perR	2e-85	Bsu	P	COG0735	Fe2+/Zn2+ uptake regulation proteins	METABOLISM	Inorganic ion transport and metabolism
Be_0569	357	0.330532	590979	591335	-	sp|Q65M79|Y901_BACLD	79.82	174.096	4.43444e-55	sp|Q65M79|Y901_BACLD UPF0295 protein BLi00901/BL05075 OS=Bacillus licheniformis (strain ATCC 14580 / DSM 13 / JCM 2505 / NBRC 12200 / NCIMB 9375 / NRRL NRS-1264 / Gibson 46) GN=BLi00901 PE=3 SV=1	BH0952	9e-53	---	---	---	---	---	---
Be_0570	867	0.359862	591497	592363	+	sp|Q04385|YGXA_BACSU	53.5	309.301	7.47868e-103	sp|Q04385|YGXA_BACSU Uncharacterized protein YgxA OS=Bacillus subtilis (strain 168) GN=ygxA PE=4 SV=2	BS_ygxA	1e-105	---	---	---	---	---	---
Be_0571	108	0.574074	593436	593543	+
Be_0572	126	0.428571	594552	594677	+
Be_0573	288	0.586806	596815	597102	+
Be_0574	750	0.365333	599306	600055	+	sp|Q56318|Y019_THEMA	49.8	238.039	3.83225e-76	sp|Q56318|Y019_THEMA Uncharacterized oxidoreductase TM_0019 OS=Thermotoga maritima (strain ATCC 43589 / MSB8 / DSM 3109 / JCM 10099) GN=TM_0019 PE=3 SV=2	BH1510	5e-87	Bha	IQR	COG1028	Dehydrogenases with different specificities (related to short-chain alcohol dehydrogenases)	METABOLISM	Lipid transport and metabolism
Be_0575	1749	0.401372	600341	602089	+	sp|Q9CIV8|DHAK_LACLA	51.41	287.345	8.12796e-90	sp|Q9CIV8|DHAK_LACLA PTS-dependent dihydroxyacetone kinase, dihydroxyacetone-binding subunit DhaK OS=Lactococcus lactis subsp. lactis (strain IL1403) GN=dhaK PE=1 SV=2	AGl2580	1e-105	Atu	G	COG2376	Dihydroxyacetone kinase	METABOLISM	Carbohydrate transport and metabolism
Be_0576	258	0.356589	602146	602403	-
Be_0577	270	0.307407	602446	602715	-
Be_0578	978	0.360941	602872	603849	+	sp|P05149|GALM_ACICA	30.55	155.992	2.7772e-42	sp|P05149|GALM_ACICA Aldose 1-epimerase OS=Acinetobacter calcoaceticus GN=mro PE=1 SV=1	lin2619	1e-57	Lin	G	COG2017	Galactose mutarotase and related enzymes	METABOLISM	Carbohydrate transport and metabolism
Be_0579	1206	0.412935	603879	605084	-	sp|P42432|NASA_BACSU	69.58	501.901	4.80854e-175	sp|P42432|NASA_BACSU Nitrate transporter OS=Bacillus subtilis (strain 168) GN=nasA PE=2 SV=2	BS_nasA	1e-150	Bsu	P	COG2223	Nitrate/nitrite transporter	METABOLISM	Inorganic ion transport and metabolism
Be_0580	1416	0.388418	605368	606783	+	sp|O28325|Y1954_ARCFU	41.99	289.656	1.77521e-90	sp|O28325|Y1954_ARCFU Putative amidase AF_1954 OS=Archaeoglobus fulgidus (strain ATCC 49558 / VC-16 / DSM 4304 / JCM 9628 / NBRC 100126) GN=AF_1954 PE=3 SV=1	AF1954	2e-92	Afu	J	COG0154	Asp-tRNAAsn/Glu-tRNAGln amidotransferase A subunit and related amidases	INFORMATION STORAGE AND PROCESSING	Translation, ribosomal structure and biogenesis
Be_0581	666	0.37988	607125	607790	-	sp|O31588|YHZB_BACSU	36.92	139.043	8.05638e-39	sp|O31588|YHZB_BACSU Uncharacterized protein YhzB OS=Bacillus subtilis (strain 168) GN=yhzB PE=4 SV=1	BH1019	2e-82	Bha	S	COG3382	Uncharacterized conserved protein	POORLY CHARACTERIZED	Function unknown
Be_0582	1134	0.402116	607886	609019	+	sp|Q81YT7|QUEG_BACAN	74.28	563.533	0	sp|Q81YT7|QUEG_BACAN Epoxyqueuosine reductase OS=Bacillus anthracis GN=queG PE=3 SV=1	BS_yhbA	0	Bsu	C	COG1600	Uncharacterized Fe-S protein	METABOLISM	Energy production and conversion
Be_0583	873	0.386025	609059	609931	+	sp|O31589|YHBB_BACSU	48.82	255.758	1.26556e-81	sp|O31589|YHBB_BACSU Uncharacterized protein YhbB OS=Bacillus subtilis (strain 168) GN=yhbB PE=4 SV=3	BH1022	4e-87	---	---	---	---	---	---
Be_0584	474	0.350211	609980	610453	+	sp|O31590|TRML_BACSU	73.25	240.736	6.40473e-80	sp|O31590|TRML_BACSU Putative tRNA (cytidine(34)-2&apos;-O)-methyltransferase OS=Bacillus subtilis (strain 168) GN=cspR PE=3 SV=2	BS_cspR	2e-81	Bsu	J	COG0219	Predicted rRNA methylase (SpoU class)	INFORMATION STORAGE AND PROCESSING	Translation, ribosomal structure and biogenesis
Be_0585	756	0.383598	610469	611224	-	sp|P54549|YQJL_BACSU	29.03	79.337	2.56537e-16	sp|P54549|YQJL_BACSU Uncharacterized protein YqjL OS=Bacillus subtilis (strain 168) GN=yqjL PE=4 SV=1	all2058	1e-18	Nos	R	COG0596	Predicted hydrolases or acyltransferases (alpha/beta hydrolase superfamily)	POORLY CHARACTERIZED	General function prediction only
Be_0586	519	0.342967	611238	611756	-						BH0641	5e-35	---	---	---	---	---	---
Be_0587	1140	0.386842	612002	613141	+	sp|O34482|ASPG2_BACSU	64.8	416.387	3.85749e-142	sp|O34482|ASPG2_BACSU L-asparaginase 2 OS=Bacillus subtilis (strain 168) GN=ansZ PE=2 SV=1	BS_yccC	1e-144	Bsu	EJ	COG0252	L-asparaginase/archaeal Glu-tRNAGln amidotransferase subunit D	METABOLISM	Amino acid transport and metabolism
Be_0588	96	0.333333	613287	613382	-
Be_0589	1896	0.372363	613554	615449	+	sp|P39134|PRKA_BACSU	88.91	1182.55	0	sp|P39134|PRKA_BACSU Protein PrkA OS=Bacillus subtilis (strain 168) GN=prkA PE=3 SV=1	BS_prkA	0	Bsu	T	COG2766	Putative Ser protein kinase	CELLULAR PROCESSES AND SIGNALING	Signal transduction mechanisms
Be_0590	1179	0.370653	615713	616891	+	sp|B7H9V9|Y587_BACC4	84.44	623.624	0	sp|B7H9V9|Y587_BACC4 UPF0229 protein BCB4264_A0587 OS=Bacillus cereus (strain B4264) GN=BCB4264_A0587 PE=3 SV=1	BS_yhbH	0	Bsu	S	COG2718	Uncharacterized conserved protein	POORLY CHARACTERIZED	Function unknown
Be_0591	213	0.328638	617027	617239	+
Be_0592	1125	0.396444	617232	618356	+
Be_0593	264	0.409091	618377	618640	+	sp|O68677|GVPB_BACME	66.67	116.701	1.67127e-33	sp|O68677|GVPB_BACME Gas vesicle structural protein B OS=Bacillus megaterium GN=gvpB PE=3 SV=1	asl2254	6e-26	---	---	---	---	---	---
Be_0594	264	0.363636	618704	618967	+
Be_0595	912	0.362939	619008	619919	+	sp|P55150|GVPN_DOLFA	41.6	221.861	4.4207e-68	sp|P55150|GVPN_DOLFA Gas vesicle protein GvpN OS=Dolichospermum flosaquae GN=gvpN PE=3 SV=1	all2251	2e-71	Nos	R	COG0714	MoxR-like ATPases	POORLY CHARACTERIZED	General function prediction only
Be_0596	762	0.356955	619921	620682	+	sp|Q9HI21|GVPF1_HALSA	24.81	85.1149	1.85617e-18	sp|Q9HI21|GVPF1_HALSA Protein GvpF 1 OS=Halobacterium salinarum (strain ATCC 700922 / JCM 11081 / NRC-1) GN=gvpF11 PE=4 SV=1
Be_0597	255	0.392157	620679	620933	+
Be_0598	825	0.33697	620946	621770	+	sp|Q9HI27|GVPL1_HALSA	21.89	56.225	7.33997e-08	sp|Q9HI27|GVPL1_HALSA Protein GvpL 1 OS=Halobacterium salinarum (strain ATCC 700922 / JCM 11081 / NRC-1) GN=gvpL11 PE=4 SV=1
Be_0599	231	0.372294	621777	622007	+
Be_0600	285	0.407018	621994	622278	+	sp|Q8YUT2|GVPK_NOSS1	46.15	68.1662	3.60114e-14	sp|Q8YUT2|GVPK_NOSS1 Protein GvpK OS=Nostoc sp. (strain PCC 7120 / UTEX 2576) GN=gvpK PE=4 SV=1	all2249	2e-15	---	---	---	---	---	---
Be_0601	309	0.323625	622295	622603	+	sp|O68669|GVPJ_BACME	70.1	132.494	3.31029e-39	sp|O68669|GVPJ_BACME Gas vesicle protein GvpJ OS=Bacillus megaterium GN=gvpJ PE=3 SV=1	all2250	8e-30	---	---	---	---	---	---
Be_0602	690	0.334783	622679	623368	-						BH1777_1	3e-21	Bha	T	COG1716	FOG: FHA domain	CELLULAR PROCESSES AND SIGNALING	Signal transduction mechanisms
Be_0603	828	0.335749	623501	624328	+	sp|P54427|YBXI_BACSU	45.75	222.631	1.23735e-69	sp|P54427|YBXI_BACSU Probable beta-lactamase YbxI OS=Bacillus subtilis (strain 168) GN=ybxI PE=3 SV=2	BS_ybxI	5e-38	Bsu	V	COG2602	Beta-lactamase class D	CELLULAR PROCESSES AND SIGNALING	Defense mechanisms
Be_0604	789	0.353612	624470	625258	+	sp|P82597|MGLP_BAC25	43.09	204.142	8.72041e-63	sp|P82597|MGLP_BAC25 Thermostable monoacylglycerol lipase OS=Bacillus sp. (strain H-257) PE=1 SV=3	TM1022	9e-25	Tma	R	COG1647	Esterase/lipase	POORLY CHARACTERIZED	General function prediction only
Be_0605	2001	0.370815	625290	627290	-	sp|P42971|PBPC_BACSU	43.83	544.658	0	sp|P42971|PBPC_BACSU Penicillin-binding protein 3 OS=Bacillus subtilis (strain 168) GN=pbpC PE=3 SV=1	BS_pbpC	0	Bsu	M	COG0768	Cell division protein FtsI/penicillin-binding protein 2	CELLULAR PROCESSES AND SIGNALING	Cell wall/membrane/envelope biogenesis
Be_0606	246	0.361789	627443	627688	-						BH1915	5e-17	---	---	---	---	---	---
Be_0607	1299	0.337952	627794	629092	-	sp|P06153|RPC_BPPH1	37.74	56.6102	2.69344e-08	sp|P06153|RPC_BPPH1 Immunity repressor protein OS=Bacillus phage phi105 PE=1 SV=2
Be_0608	846	0.390071	629934	630779	+	sp|P46348|YEAB_BACSU	54.87	258.455	3.85193e-83	sp|P46348|YEAB_BACSU Uncharacterized transporter YeaB OS=Bacillus subtilis (strain 168) GN=yeaB PE=3 SV=2	BS_yeaB	5e-85	Bsu	P	COG0053	Predicted Co/Zn/Cd cation transporters	METABOLISM	Inorganic ion transport and metabolism
Be_0609	399	0.353383	630882	631280	+	sp|P37496|YYBH_BACSU	74.6	202.601	7.44014e-66	sp|P37496|YYBH_BACSU Uncharacterized protein YybH OS=Bacillus subtilis (strain 168) GN=yybH PE=1 SV=1	BS_yybH	6e-68	Bsu	S	COG4319	Ketosteroid isomerase homolog	POORLY CHARACTERIZED	Function unknown
Be_0610	831	0.352587	631407	632237	+	sp|O32210|GR_BACSU	72.83	409.453	1.43919e-142	sp|O32210|GR_BACSU Glyoxal reductase OS=Bacillus subtilis (strain 168) GN=yvgN PE=1 SV=1	BH2158	1e-154	Bha	R	COG0656	Aldo/keto reductases, related to diketogulonate reductase	POORLY CHARACTERIZED	General function prediction only
Be_0611	399	0.325815	632490	632888	+	sp|P54605|YHCU_BACSU	33.62	71.633	4.39002e-15	sp|P54605|YHCU_BACSU Uncharacterized protein YhcU OS=Bacillus subtilis (strain 168) GN=yhcU PE=4 SV=2	BS_yhcU	9e-16	---	---	---	---	---	---
Be_0612	1536	0.365234	633045	634580	+	sp|P54608|YHCX_BACSU	81.48	885.945	0	sp|P54608|YHCX_BACSU Hydrolase YhcX OS=Bacillus subtilis (strain 168) GN=yhcX PE=3 SV=2	BS_yhcX_2	0	Bsu	R	COG0388	Predicted amidohydrolase	POORLY CHARACTERIZED	General function prediction only
Be_0613	552	0.375	634660	635211	+	sp|P30300|GLPP_BACSU	60.44	246.128	2.95401e-81	sp|P30300|GLPP_BACSU Glycerol uptake operon antiterminator regulatory protein OS=Bacillus subtilis (strain 168) GN=glpP PE=2 SV=1	BS_glpP	2e-83	Bsu	K	COG1954	Glycerol-3-phosphate responsive antiterminator (mRNA-binding)	INFORMATION STORAGE AND PROCESSING	Transcription
Be_0614	828	0.39372	635395	636222	+	sp|P18156|GLPF_BACSU	72.43	322.783	1.21841e-108	sp|P18156|GLPF_BACSU Glycerol uptake facilitator protein OS=Bacillus subtilis (strain 168) GN=glpF PE=2 SV=2	BS_glpF	1e-111	Bsu	G	COG0580	Glycerol uptake facilitator and related permeases (Major Intrinsic Protein Family)	METABOLISM	Carbohydrate transport and metabolism
Be_0615	1491	0.395708	636242	637732	+	sp|P18157|GLPK_BACSU	81.25	822.002	0	sp|P18157|GLPK_BACSU Glycerol kinase OS=Bacillus subtilis (strain 168) GN=glpK PE=1 SV=2	BS_glpK	0	Bsu	C	COG0554	Glycerol kinase	METABOLISM	Energy production and conversion
Be_0616	1671	0.396768	637912	639582	+	sp|P18158|GLPD_BACSU	65.09	666.766	0	sp|P18158|GLPD_BACSU Aerobic glycerol-3-phosphate dehydrogenase OS=Bacillus subtilis (strain 168) GN=glpD PE=2 SV=2	BS_glpD	0	Bsu	C	COG0578	Glycerol-3-phosphate dehydrogenase	METABOLISM	Energy production and conversion
Be_0617	1764	0.370181	639715	641478	+	sp|P18159|PGCA_BACSU	63.45	715.687	0	sp|P18159|PGCA_BACSU Phosphoglucomutase OS=Bacillus subtilis (strain 168) GN=pgcA PE=1 SV=3	BS_yhxB	0	Bsu	G	COG1109	Phosphomannomutase	METABOLISM	Carbohydrate transport and metabolism
Be_0618	531	0.370998	641625	642155	+	sp|O07529|AZR_BACSU	67.39	149.443	9.60244e-44	sp|O07529|AZR_BACSU FMN-dependent NADPH-azoreductase OS=Bacillus subtilis (strain 168) GN=azr PE=1 SV=1	BS_yhdA	2e-45	Bsu	R	COG0431	Predicted flavoprotein	POORLY CHARACTERIZED	General function prediction only
Be_0619	585	0.364103	642187	642771	-	sp|O32104|BIOYB_BACSU	45.13	151.754	4.44923e-44	sp|O32104|BIOYB_BACSU Putative biotin transporter BioYB OS=Bacillus subtilis (strain 168) GN=bioYB PE=3 SV=1	BS_yuiG	7e-46	Bsu	R	COG1268	Uncharacterized conserved protein	POORLY CHARACTERIZED	General function prediction only
Be_0620	252	0.388889	642951	643202	-	sp|O07530|YHDB_BACSU	68.42	107.842	3.7094e-30	sp|O07530|YHDB_BACSU Uncharacterized protein YhdB OS=Bacillus subtilis (strain 168) GN=yhdB PE=4 SV=1	BS_yhdB	4e-32	---	---	---	---	---	---
Be_0621	1374	0.376274	643386	644759	-	sp|P39616|ALDH2_BACSU	55.82	549.28	0	sp|P39616|ALDH2_BACSU Probable aldehyde dehydrogenase YwdH OS=Bacillus subtilis (strain 168) GN=ywdH PE=3 SV=2	BS_ywdH	0	Bsu	C	COG1012	NAD-dependent aldehyde dehydrogenases	METABOLISM	Energy production and conversion
Be_0622	1407	0.369581	644940	646346	+	sp|P37875|SP5R_BACSU	80.98	783.867	0	sp|P37875|SP5R_BACSU Stage V sporulation protein R OS=Bacillus subtilis (strain 168) GN=spoVR PE=4 SV=1	BS_spoVR	0	Bsu	S	COG2719	Uncharacterized conserved protein	POORLY CHARACTERIZED	Function unknown
Be_0623	1971	0.371892	646487	648457	+	sp|P19405|PPB3_BACSU	59.04	513.072	1.10852e-174	sp|P19405|PPB3_BACSU Alkaline phosphatase 3 OS=Bacillus subtilis (strain 168) GN=phoB PE=1 SV=4	BS_phoB	1e-176	Bsu	P	COG1785	Alkaline phosphatase	METABOLISM	Inorganic ion transport and metabolism
Be_0624	1005	0.368159	648573	649577	+	sp|Q8NVD1|ZDH1_STAAW	45.1	281.182	1.35324e-90	sp|Q8NVD1|ZDH1_STAAW Zinc-type alcohol dehydrogenase-like protein MW2112 OS=Staphylococcus aureus (strain MW2) GN=MW2112 PE=3 SV=1	BH0738	1e-145	Bha	CR	COG0604	NADPH:quinone reductase and related Zn-dependent oxidoreductases	METABOLISM	Energy production and conversion
Be_0625	1359	0.35688	649906	651264	+	sp|O34442|MGTE_BACSU	61.86	449.514	6.99579e-153	sp|O34442|MGTE_BACSU Magnesium transporter MgtE OS=Bacillus subtilis (strain 168) GN=mgtE PE=3 SV=1	BS_ykoK	1e-155	Bsu	P	COG2239	Mg/Co/Ni transporter MgtE (contains CBS domain)	METABOLISM	Inorganic ion transport and metabolism
Be_0626	1263	0.392716	651452	652714	+	sp|P96593|MNTH_BACSU	73.15	556.214	0	sp|P96593|MNTH_BACSU Divalent metal cation transporter MntH OS=Bacillus subtilis (strain 168) GN=mntH PE=1 SV=1	BS_ydaR	0	Bsu	P	COG1914	Mn2+ and Fe2+ transporters of the NRAMP family	METABOLISM	Inorganic ion transport and metabolism
Be_0627	429	0.363636	653126	653554	+	sp|O07579|YHDJ_BACSU	36.23	105.145	1.72759e-27	sp|O07579|YHDJ_BACSU Uncharacterized N-acetyltransferase YhdJ OS=Bacillus subtilis (strain 168) GN=yhdJ PE=3 SV=1	BH1582	5e-33	Bha	KR	COG0454	Histone acetyltransferase HPA2 and related acetyltransferases	INFORMATION STORAGE AND PROCESSING	Transcription
Be_0628	957	0.371996	653569	654525	-	sp|Q7A0Y4|MSRR_STAAW	39.64	228.024	3.03562e-70	sp|Q7A0Y4|MSRR_STAAW Regulatory protein MsrR OS=Staphylococcus aureus (strain MW2) GN=msrR PE=3 SV=1	lin0463	4e-90	Lin	K	COG1316	Transcriptional regulator	INFORMATION STORAGE AND PROCESSING	Transcription
Be_0629	873	0.344788	654928	655800	+						BH1814_2	1e-26	Bha	R	COG0457	FOG: TPR repeat	POORLY CHARACTERIZED	General function prediction only
Be_0630	138	0.297101	655877	656014	+
Be_0631	441	0.371882	656081	656521	+	sp|P74676|Y451_SYNY3	39.31	115.546	2.58035e-31	sp|P74676|Y451_SYNY3 UPF0039 protein sll0451 OS=Synechocystis sp. (strain PCC 6803 / Kazusa) GN=sll0451 PE=3 SV=1	BH2982	6e-41	Bha	R	COG2153	Predicted acyltransferase	POORLY CHARACTERIZED	General function prediction only
Be_0632	342	0.327485	656672	657013	+	sp|Q9K8M3|Y2983_BACHD	43.96	76.2554	4.47066e-17	sp|Q9K8M3|Y2983_BACHD UPF0344 protein BH2983 OS=Bacillus halodurans (strain ATCC BAA-125 / DSM 18197 / FERM 7344 / JCM 9153 / C-125) GN=BH2983 PE=3 SV=1	BH2983	2e-18	---	---	---	---	---	---
Be_0633	903	0.38206	657051	657953	-	sp|P42972|YCSN_BACSU	64.33	419.083	1.28259e-145	sp|P42972|YCSN_BACSU Uncharacterized oxidoreductase YcsN OS=Bacillus subtilis (strain 168) GN=ycsN PE=3 SV=1	BS_ycsN	1e-148	Bsu	R	COG4989	Predicted oxidoreductase	POORLY CHARACTERIZED	General function prediction only
Be_0634	888	0.35473	658180	659067	+	sp|A7Z1S6|CZCD_BACA2	55.02	317.005	1.83702e-105	sp|A7Z1S6|CZCD_BACA2 Cadmium, cobalt and zinc/H(+)-K(+) antiporter OS=Bacillus amyloliquefaciens subsp. plantarum (strain DSM 23117 / BGSC 10A6 / FZB42) GN=czcD PE=3 SV=1	lin2720	1e-117	Lin	P	COG1230	Co/Zn/Cd efflux system component	METABOLISM	Inorganic ion transport and metabolism
Be_0635	321	0.392523	659096	659416	-	sp|O31844|CZRA_BACSU	75.25	156.762	1.51489e-48	sp|O31844|CZRA_BACSU HTH-type transcriptional repressor CzrA OS=Bacillus subtilis (strain 168) GN=czrA PE=1 SV=1	BS_yozA	2e-50	Bsu	K	COG0640	Predicted transcriptional regulators	INFORMATION STORAGE AND PROCESSING	Transcription
Be_0636	378	0.404762	659563	659940	+	sp|Q9K8L9|CRCB2_BACHD	45.87	88.5817	1.54099e-21	sp|Q9K8L9|CRCB2_BACHD Putative fluoride ion transporter CrcB 2 OS=Bacillus halodurans (strain ATCC BAA-125 / DSM 18197 / FERM 7344 / JCM 9153 / C-125) GN=crcB2 PE=3 SV=1	BH2987	4e-23	Bha	D	COG0239	Integral membrane protein possibly involved in chromosome condensation	CELLULAR PROCESSES AND SIGNALING	Cell cycle control, cell division, chromosome partitioning
Be_0637	363	0.371901	659937	660299	+	sp|Q65LX4|CRCB1_BACLD	45.22	63.1586	3.38485e-12	sp|Q65LX4|CRCB1_BACLD Putative fluoride ion transporter CrcB 1 OS=Bacillus licheniformis (strain ATCC 14580 / DSM 13 / JCM 2505 / NBRC 12200 / NCIMB 9375 / NRRL NRS-1264 / Gibson 46) GN=crcB1 PE=3 SV=1
Be_0638	498	0.391566	660326	660823	-	sp|Q8CHQ9|CMLO2_MOUSE	31.53	49.6766	1.6348e-06	sp|Q8CHQ9|CMLO2_MOUSE Probable N-acetyltransferase CML2 OS=Mus musculus GN=Cml2 PE=1 SV=1	SA1252	4e-30	Sau	KR	COG0454	Histone acetyltransferase HPA2 and related acetyltransferases	INFORMATION STORAGE AND PROCESSING	Transcription
Be_0639	843	0.373665	660962	661804	+						Cgl2775	8e-74	Cgl	O	COG0330	Membrane protease subunits, stomatin/prohibitin homologs	CELLULAR PROCESSES AND SIGNALING	Posttranslational modification, protein turnover, chaperones
Be_0640	171	0.397661	661809	661979	+
Be_0641	621	0.373591	662215	662835	+	sp|P25053|TENI_BACSU	46.28	159.844	5.00786e-47	sp|P25053|TENI_BACSU Thiazole tautomerase OS=Bacillus subtilis (strain 168) GN=tenI PE=1 SV=1	BS_tenI	7e-49	Bsu	H	COG0352	Thiamine monophosphate synthase	METABOLISM	Coenzyme transport and metabolism
Be_0642	1128	0.406028	662822	663949	+	sp|O31616|GLOX_BACSU	33.14	183.341	4.60551e-52	sp|O31616|GLOX_BACSU Glycine oxidase OS=Bacillus subtilis (strain 168) GN=thiO PE=1 SV=1	BS_yjbR	9e-54	Bsu	E	COG0665	Glycine/D-amino acid oxidases (deaminating)	METABOLISM	Amino acid transport and metabolism
Be_0643	204	0.313725	663953	664156	+	sp|O31617|THIS_BACSU	42.19	56.225	1.42117e-10	sp|O31617|THIS_BACSU Sulfur carrier protein ThiS OS=Bacillus subtilis (strain 168) GN=thiS PE=1 SV=1
Be_0644	768	0.395833	664159	664926	+	sp|A7GLF8|THIG_BACCN	78.35	404.445	2.40998e-141	sp|A7GLF8|THIG_BACCN Thiazole synthase OS=Bacillus cereus subsp. cytotoxis (strain NVH 391-98) GN=thiG PE=3 SV=1	BS_yjbT	1e-143	Bsu	H	COG2022	Uncharacterized enzyme of thiazole biosynthesis	METABOLISM	Coenzyme transport and metabolism
Be_0645	1020	0.373529	664926	665945	+	sp|O31619|THIF_BACSU	53.69	384.03	1.14896e-130	sp|O31619|THIF_BACSU Sulfur carrier protein ThiS adenylyltransferase OS=Bacillus subtilis (strain 168) GN=thiF PE=3 SV=1	BS_yjbU	1e-133	Bsu	H	COG0476	Dinucleotide-utilizing enzymes involved in molybdopterin and thiamine biosynthesis family 2	METABOLISM	Coenzyme transport and metabolism
Be_0646	1752	0.378425	666155	667906	+	sp|O07550|YHEI_BACSU	61.55	738.413	0	sp|O07550|YHEI_BACSU Probable multidrug resistance ABC transporter ATP-binding/permease protein YheI OS=Bacillus subtilis (strain 168) GN=yheI PE=1 SV=1	BS_yheI	0	Bsu	V	COG1132	ABC-type multidrug transport system, ATPase and permease components	CELLULAR PROCESSES AND SIGNALING	Defense mechanisms
Be_0647	2004	0.364271	667903	669906	+	sp|O07549|YHEH_BACSU	56.65	747.273	0	sp|O07549|YHEH_BACSU Probable multidrug resistance ABC transporter ATP-binding/permease protein YheH OS=Bacillus subtilis (strain 168) GN=yheH PE=1 SV=1	BS_yheH	0	Bsu	V	COG1132	ABC-type multidrug transport system, ATPase and permease components	CELLULAR PROCESSES AND SIGNALING	Defense mechanisms
Be_0648	624	0.36859	669937	670560	-	sp|O07548|YHEG_BACSU	47.6	197.593	1.39042e-61	sp|O07548|YHEG_BACSU Uncharacterized protein YheG OS=Bacillus subtilis (strain 168) GN=yheG PE=4 SV=1	BS_yheG	1e-63	Bsu	MG	COG0702	Predicted nucleoside-diphosphate-sugar epimerases	CELLULAR PROCESSES AND SIGNALING	Cell wall/membrane/envelope biogenesis
Be_0649	216	0.412037	670848	671063	-	sp|P0A4F4|SAS2_BACCR	82.76	96.6709	3.21621e-26	sp|P0A4F4|SAS2_BACCR Small, acid-soluble spore protein 2 OS=Bacillus cereus (strain ATCC 14579 / DSM 31 / JCM 2152 / NBRC 15305 / NCIMB 9373 / NRRL B-3711) GN=sasP-2 PE=3 SV=1	BH1138	7e-28	---	---	---	---	---	---
Be_0650	219	0.305936	671330	671548	+
Be_0651	1164	0.335911	671914	673077	-	sp|O07545|YHED_BACSU	26.13	125.176	2.0528e-30	sp|O07545|YHED_BACSU Endospore coat-associated protein YheD OS=Bacillus subtilis (strain 168) GN=yheD PE=1 SV=2
Be_0652	1332	0.34985	673074	674405	-	sp|O07545|YHED_BACSU	41.87	357.066	5.06973e-117	sp|O07545|YHED_BACSU Endospore coat-associated protein YheD OS=Bacillus subtilis (strain 168) GN=yheD PE=1 SV=2	BS_yheD	1e-118	---	---	---	---	---	---
Be_0653	1074	0.368715	674398	675471	-	sp|O07544|YHEC_BACSU	38.02	225.713	2.15373e-68	sp|O07544|YHEC_BACSU Endospore coat-associated protein YheC OS=Bacillus subtilis (strain 168) GN=yheC PE=3 SV=1	BS_yheC	3e-70	---	---	---	---	---	---
Be_0654	1329	0.352897	675489	676817	-	sp|O07545|YHED_BACSU	26.7	147.132	1.60588e-37	sp|O07545|YHED_BACSU Endospore coat-associated protein YheD OS=Bacillus subtilis (strain 168) GN=yheD PE=1 SV=2	BH1147	7e-47	---	---	---	---	---	---
Be_0655	366	0.352459	677033	677398	+	sp|A8FBJ5|Y928_BACP2	73.28	182.57	2.21682e-58	sp|A8FBJ5|Y928_BACP2 UPF0342 protein BPUM_0928 OS=Bacillus pumilus (strain SAFR-032) GN=BPUM_0928 PE=3 SV=1	BS_yheA	2e-55	Bsu	S	COG3679	Uncharacterized conserved protein	POORLY CHARACTERIZED	Function unknown
Be_0656	873	0.375716	677520	678392	+	sp|O07539|YHAX_BACSU	54.09	318.931	1.12556e-106	sp|O07539|YHAX_BACSU Stress response protein YhaX OS=Bacillus subtilis (strain 168) GN=yhaX PE=1 SV=2	BS_yhaX	5e-91	Bsu	R	COG0561	Predicted hydrolases of the HAD superfamily	POORLY CHARACTERIZED	General function prediction only
Be_0657	1500	0.364667	678495	679994	+	sp|Q796V8|HEMZ_BACSU	66.73	636.721	0	sp|Q796V8|HEMZ_BACSU Oxygen-independent coproporphyrinogen-III oxidase-like protein HemZ OS=Bacillus subtilis (strain 168) GN=hemZ PE=2 SV=1	BS_hemZ	0	Bsu	H	COG0635	Coproporphyrinogen III oxidase and related Fe-S oxidoreductases	METABOLISM	Coenzyme transport and metabolism
Be_0658	186	0.38172	680025	680210	-	sp|C0H3Y1|YHZD_BACSU	44.26	53.9138	7.20922e-10	sp|C0H3Y1|YHZD_BACSU Uncharacterized protein YhzD OS=Bacillus subtilis (strain 168) GN=yhzD PE=4 SV=1
Be_0659	975	0.367179	680467	681441	+	sp|Q5WHU5|YHAM_BACSK	40.71	229.565	6.24626e-71	sp|Q5WHU5|YHAM_BACSK 3&apos;-5&apos; exoribonuclease YhaM OS=Bacillus clausii (strain KSM-K16) GN=yhaM PE=3 SV=1	BH1175	6e-72	Bha	R	COG3481	Predicted HD-superfamily hydrolase	POORLY CHARACTERIZED	General function prediction only
Be_0660	189	0.349206	681541	681729	+	sp|O07520|YHAL_BACSU	36.36	43.8986	4.02303e-06	sp|O07520|YHAL_BACSU Sporulation protein YhaL OS=Bacillus subtilis (strain 168) GN=yhaL PE=1 SV=1
Be_0661	879	0.346985	681772	682650	-	sp|Q5L289|PRSA_GEOKA	61.07	289.656	2.48397e-95	sp|Q5L289|PRSA_GEOKA Foldase protein PrsA OS=Geobacillus kaustophilus (strain HTA426) GN=prsA PE=3 SV=1	BS_prsA	3e-65	Bsu	O	COG0760	Parvulin-like peptidyl-prolyl isomerase	CELLULAR PROCESSES AND SIGNALING	Posttranslational modification, protein turnover, chaperones
Be_0662	84	0.380952	682889	682972	+
Be_0663	180	0.372222	683096	683275	-
Be_0664	342	0.336257	683623	683964	+	sp|O07517|YHAI_BACSU	45.24	74.7146	1.26726e-16	sp|O07517|YHAI_BACSU Uncharacterized protein YhaI OS=Bacillus subtilis (strain 168) GN=yhaI PE=1 SV=1	BS_yhaI	4e-18	---	---	---	---	---	---
Be_0665	597	0.350084	683958	684554	-	sp|C5D6L6|HPR_GEOSW	71.82	288.886	1.14726e-97	sp|C5D6L6|HPR_GEOSW HTH-type transcriptional regulator Hpr OS=Geobacillus sp. (strain WCH70) GN=hpr PE=3 SV=1	BS_hpr	1e-92	Bsu	K	COG1846	Transcriptional regulators	INFORMATION STORAGE AND PROCESSING	Transcription
Be_0666	384	0.369792	684843	685226	-	sp|O07516|YHAH_BACSU	31.36	74.3294	2.62708e-16	sp|O07516|YHAH_BACSU Uncharacterized membrane protein YhaH OS=Bacillus subtilis (strain 168) GN=yhaH PE=4 SV=1	BS_yhaH	1e-17	Bsu	R	COG4980	Gas vesicle protein	POORLY CHARACTERIZED	General function prediction only
Be_0667	192	0.380208	685318	685509	+
Be_0668	525	0.390476	685577	686101	-	sp|O07515|TRPP_BACSU	55.95	120.939	7.19327e-33	sp|O07515|TRPP_BACSU Probable tryptophan transport protein OS=Bacillus subtilis (strain 168) GN=trpP PE=2 SV=2	BS_yhaG	1e-34	---	---	---	---	---	---
Be_0669	1098	0.383424	686198	687295	-	sp|Q5L296|SERC_GEOKA	67.32	515.768	0	sp|Q5L296|SERC_GEOKA Phosphoserine aminotransferase OS=Geobacillus kaustophilus (strain HTA426) GN=serC PE=3 SV=1	BS_serC	1e-170	Bsu	HE	COG1932	Phosphoserine aminotransferase	METABOLISM	Coenzyme transport and metabolism
Be_0670	435	0.344828	687436	687870	-	sp|O07513|HIT_BACSU	65.94	201.445	6.61031e-65	sp|O07513|HIT_BACSU Protein hit OS=Bacillus subtilis (strain 168) GN=hit PE=1 SV=1	BH1189	3e-71	Bha	FGR	COG0537	Diadenosine tetraphosphate (Ap4A) hydrolase and other HIT family hydrolases	METABOLISM	Nucleotide transport and metabolism
Be_0671	744	0.364247	688489	689232	+	sp|P55339|ECSA_BACSU	70.33	344.354	6.11316e-118	sp|P55339|ECSA_BACSU ABC-type transporter ATP-binding protein EcsA OS=Bacillus subtilis (strain 168) GN=ecsA PE=1 SV=1	BS_ecsA	1e-120	Bsu	V	COG1131	ABC-type multidrug transport system, ATPase component	CELLULAR PROCESSES AND SIGNALING	Defense mechanisms
Be_0672	1218	0.339901	689225	690442	+	sp|P55340|ECSB_BACSU	32.19	229.18	1.07203e-68	sp|P55340|ECSB_BACSU Protein EcsB OS=Bacillus subtilis (strain 168) GN=ecsB PE=4 SV=1	BS_ecsB	1e-70	Bsu	U	COG4473	Predicted ABC-type exoprotein transport system, permease component	CELLULAR PROCESSES AND SIGNALING	Intracellular trafficking, secretion, and vesicular transport
Be_0673	720	0.383333	690526	691245	+	sp|P55341|ECSC_BACSU	52.81	206.453	2.86961e-64	sp|P55341|ECSC_BACSU Protein EcsC OS=Bacillus subtilis (strain 168) GN=ecsC PE=4 SV=1	BS_ecsC	3e-66	---	---	---	---	---	---
Be_0674	1386	0.396825	691266	692651	-	sp|O07599|YHFA_BACSU	59.31	479.559	1.91912e-164	sp|O07599|YHFA_BACSU Uncharacterized membrane protein YhfA OS=Bacillus subtilis (strain 168) GN=yhfA PE=4 SV=1	BS_yhfA	1e-167	---	---	---	---	---	---
Be_0675	510	0.364706	692755	693264	-	sp|P38049|HMOB_BACSU	59.26	204.912	1.46894e-65	sp|P38049|HMOB_BACSU Heme-degrading monooxygenase HmoB OS=Bacillus subtilis (strain 168) GN=hmoB PE=1 SV=1	BS_yhgC	1e-67	Bsu	R	COG2329	Uncharacterized enzyme involved in biosynthesis of extracellular polysaccharides	POORLY CHARACTERIZED	General function prediction only
Be_0676	2133	0.375527	693490	695622	+	sp|P38050|PBPF_BACSU	58.32	760.37	0	sp|P38050|PBPF_BACSU Penicillin-binding protein 1F OS=Bacillus subtilis (strain 168) GN=pbpF PE=2 SV=2	BS_pbpF	0	Bsu	M	COG0744	Membrane carboxypeptidase (penicillin-binding protein)	CELLULAR PROCESSES AND SIGNALING	Cell wall/membrane/envelope biogenesis
Be_0677	1026	0.385965	695770	696795	+	sp|C5D6M5|DCUP_GEOSW	83.24	606.29	0	sp|C5D6M5|DCUP_GEOSW Uroporphyrinogen decarboxylase OS=Geobacillus sp. (strain WCH70) GN=hemE PE=3 SV=1	BS_hemE	0	Bsu	H	COG0407	Uroporphyrinogen-III decarboxylase	METABOLISM	Coenzyme transport and metabolism
Be_0678	936	0.391026	696910	697845	+	sp|A8FBM6|HEMH_BACP2	77.02	511.531	0	sp|A8FBM6|HEMH_BACP2 Ferrochelatase OS=Bacillus pumilus (strain SAFR-032) GN=hemH PE=3 SV=1	BS_hemH	1e-179	Bsu	H	COG0276	Protoheme ferro-lyase (ferrochelatase)	METABOLISM	Coenzyme transport and metabolism
Be_0679	1428	0.395658	698006	699433	+	sp|P32397|PPOX_BACSU	59.7	563.918	0	sp|P32397|PPOX_BACSU Protoporphyrinogen oxidase OS=Bacillus subtilis (strain 168) GN=hemY PE=1 SV=1	BS_hemY	0	Bsu	H	COG1232	Protoporphyrinogen oxidase	METABOLISM	Coenzyme transport and metabolism
Be_0680	129	0.286822	699472	699600	-	sp|O07606|YHFH_BACSU	70.73	67.781	1.44168e-15	sp|O07606|YHFH_BACSU Uncharacterized protein YhfH OS=Bacillus subtilis (strain 168) GN=yhfH PE=4 SV=1	BS_yhfH	4e-17	---	---	---	---	---	---
Be_0681	735	0.361905	699823	700557	+	sp|O07607|YHFI_BACSU	54.55	274.633	1.31083e-90	sp|O07607|YHFI_BACSU Probable metallo-hydrolase YhfI OS=Bacillus subtilis (strain 168) GN=yhfI PE=3 SV=1	BS_yhfI	8e-93	Bsu	R	COG1234	Metal-dependent hydrolases of the beta-lactamase superfamily III	POORLY CHARACTERIZED	General function prediction only
Be_0682	990	0.335354	700575	701564	+	sp|O07608|LPLJ_BACSU	75.53	525.013	0	sp|O07608|LPLJ_BACSU Lipoate-protein ligase LplJ OS=Bacillus subtilis (strain 168) GN=lplJ PE=1 SV=1	BS_yhfJ	0	Bsu	H	COG0095	Lipoate-protein ligase A	METABOLISM	Coenzyme transport and metabolism
Be_0683	1557	0.368015	701710	703266	+	sp|O07610|LCFB_BACSU	55.19	568.926	0	sp|O07610|LCFB_BACSU Long-chain-fatty-acid--CoA ligase OS=Bacillus subtilis (strain 168) GN=lcfB PE=2 SV=2	BS_yhfL	0	Bsu	IQ	COG0318	Acyl-CoA synthetases (AMP-forming)/AMP-acid ligases II	METABOLISM	Lipid transport and metabolism
Be_0684	1248	0.350962	703399	704646	+	sp|P40769|YHFN_BACSU	51	364.77	9.10035e-121	sp|P40769|YHFN_BACSU Uncharacterized metalloprotease YhfN OS=Bacillus subtilis (strain 168) GN=yhfN PE=3 SV=2	BS_yhfN	1e-122	Bsu	O	COG0501	Zn-dependent protease with chaperone function	CELLULAR PROCESSES AND SIGNALING	Posttranslational modification, protein turnover, chaperones
Be_0685	1284	0.40109	704841	706124	+	sp|Q9K9H0|ACEA_BACHD	83.49	731.865	0	sp|Q9K9H0|ACEA_BACHD Isocitrate lyase OS=Bacillus halodurans (strain ATCC BAA-125 / DSM 18197 / FERM 7344 / JCM 9153 / C-125) GN=aceA PE=3 SV=1	BH2677	0	Bha	C	COG2224	Isocitrate lyase	METABOLISM	Energy production and conversion
Be_0686	141	0.368794	706212	706352	-
Be_0687	639	0.411581	706692	707330	+	sp|O07559|YHJE_BACSU	51.94	198.364	9.02384e-62	sp|O07559|YHJE_BACSU Uncharacterized membrane protein YhjE OS=Bacillus subtilis (strain 168) GN=yhjE PE=4 SV=1	BS_yhjE	9e-64	Bsu	S	COG0398	Uncharacterized conserved protein	POORLY CHARACTERIZED	Function unknown
Be_0688	903	0.370986	707567	708469	+	sp|O34592|YDJP_BACSU	23.43	69.707	1.53114e-12	sp|O34592|YDJP_BACSU AB hydrolase superfamily protein YdjP OS=Bacillus subtilis (strain 168) GN=ydjP PE=2 SV=1	AF1706	3e-14	Afu	R	COG0596	Predicted hydrolases or acyltransferases (alpha/beta hydrolase superfamily)	POORLY CHARACTERIZED	General function prediction only
Be_0689	741	0.392713	708476	709216	+	sp|Q9X248|FABG_THEMA	51.63	258.84	2.39988e-84	sp|Q9X248|FABG_THEMA 3-oxoacyl-[acyl-carrier-protein] reductase FabG OS=Thermotoga maritima (strain ATCC 43589 / MSB8 / DSM 3109 / JCM 10099) GN=fabG PE=3 SV=1	BS_yxbG	8e-13	Bsu	IQR	COG1028	Dehydrogenases with different specificities (related to short-chain alcohol dehydrogenases)	METABOLISM	Lipid transport and metabolism
Be_0690	129	0.263566	709216	709344	+
Be_0691	3468	0.376009	709423	712890	+	sp|Q65LK0|ADDB_BACLD	51.5	1182.55	0	sp|Q65LK0|ADDB_BACLD ATP-dependent helicase/deoxyribonuclease subunit B OS=Bacillus licheniformis (strain ATCC 14580 / DSM 13 / JCM 2505 / NBRC 12200 / NCIMB 9375 / NRRL NRS-1264 / Gibson 46) GN=addB PE=3 SV=1	BS_addB	2e-52	Bsu	L	COG3857	ATP-dependent nuclease, subunit B	INFORMATION STORAGE AND PROCESSING	Replication, recombination and repair
Be_0692	3711	0.382107	712887	716597	+	sp|Q65LJ9|ADDA_BACLD	56.28	1358.58	0	sp|Q65LJ9|ADDA_BACLD ATP-dependent helicase/nuclease subunit A OS=Bacillus licheniformis (strain ATCC 14580 / DSM 13 / JCM 2505 / NBRC 12200 / NCIMB 9375 / NRRL NRS-1264 / Gibson 46) GN=addA PE=3 SV=1	BS_addA	0	Bsu	L	COG1074	ATP-dependent exoDNAse (exonuclease V) beta subunit (contains helicase and exonuclease domains)	INFORMATION STORAGE AND PROCESSING	Replication, recombination and repair
Be_0693	1161	0.421189	716643	717803	+	sp|P23479|SBCD_BACSU	60.82	494.967	8.73919e-173	sp|P23479|SBCD_BACSU Nuclease SbcCD subunit D OS=Bacillus subtilis (strain 168) GN=sbcD PE=3 SV=5	CAC2737	2e-78	Cac	L	COG0420	DNA repair exonuclease	INFORMATION STORAGE AND PROCESSING	Replication, recombination and repair
Be_0694	3384	0.375296	717800	721183	+	sp|O06714|SBCC_BACSU	38.9	649.818	0	sp|O06714|SBCC_BACSU Nuclease SbcCD subunit C OS=Bacillus subtilis (strain 168) GN=sbcC PE=3 SV=3	BS_yirY	0	Bsu	L	COG0419	ATPase involved in DNA repair	INFORMATION STORAGE AND PROCESSING	Replication, recombination and repair
Be_0695	309	0.38835	721206	721514	+	sp|O06715|YISB_BACSU	69.05	130.568	1.77393e-38	sp|O06715|YISB_BACSU Uncharacterized protein YisB OS=Bacillus subtilis (strain 168) GN=yisB PE=4 SV=1	BS_yisB	2e-40	Bsu	V	COG1403	Restriction endonuclease	CELLULAR PROCESSES AND SIGNALING	Defense mechanisms
Be_0696	222	0.423423	721539	721760	-
Be_0697	396	0.356061	721762	722157	-	sp|O06717|GERPE_BACSU	34.68	72.0182	2.82947e-15	sp|O06717|GERPE_BACSU Probable spore germination protein GerPE OS=Bacillus subtilis (strain 168) GN=gerPE PE=1 SV=1	BS_yisD	2e-16	---	---	---	---	---	---
Be_0698	180	0.361111	722170	722349	-	sp|O06718|GERPD_BACSU	67.86	77.411	5.11498e-19	sp|O06718|GERPD_BACSU Probable spore germination protein GerPD OS=Bacillus subtilis (strain 168) GN=gerPD PE=1 SV=1	BS_yisE	1e-20	---	---	---	---	---	---
Be_0699	612	0.379085	722346	722957	-	sp|O06719|GERPC_BACSU	35.63	100.908	1.65775e-24	sp|O06719|GERPC_BACSU Probable spore germination protein GerPC OS=Bacillus subtilis (strain 168) GN=gerPC PE=1 SV=1	BS_yisF	7e-26	---	---	---	---	---	---
Be_0700	240	0.416667	723042	723281	-	sp|O06720|GERPB_BACSU	55.56	79.7221	2.79644e-19	sp|O06720|GERPB_BACSU Probable spore germination protein GerPB OS=Bacillus subtilis (strain 168) GN=gerPB PE=1 SV=3	BS_yisG	6e-21	---	---	---	---	---	---
Be_0701	222	0.378378	723294	723515	-	sp|O06721|GERPA_BACSU	57.53	88.1965	9.75202e-23	sp|O06721|GERPA_BACSU Probable spore germination protein GerPA OS=Bacillus subtilis (strain 168) GN=gerPA PE=1 SV=1	BS_yisH	2e-24	---	---	---	---	---	---
Be_0702	1164	0.357388	723692	724855	+	sp|P42107|YXAH_BACSU	33.16	142.124	1.58226e-36	sp|P42107|YXAH_BACSU Uncharacterized protein YxaH OS=Bacillus subtilis (strain 168) GN=yxaH PE=4 SV=2	BH3693	4e-42	Bha	S	COG2311	Predicted membrane protein	POORLY CHARACTERIZED	Function unknown
Be_0703	885	0.349153	724911	725795	+	sp|O06724|YISK_BACSU	56.67	288.115	2.51837e-94	sp|O06724|YISK_BACSU Uncharacterized protein YisK OS=Bacillus subtilis (strain 168) GN=yisK PE=2 SV=1	BS_yisK	1e-96	Bsu	Q	COG0179	2-keto-4-pentenoate hydratase/2-oxohepta-3-ene-1,7-dioic acid hydratase (catechol pathway)	METABOLISM	Secondary metabolites biosynthesis, transport and catabolism
Be_0704	564	0.356383	725834	726397	-	sp|O06727|YISN_BACSU	25.57	68.9366	2.09987e-13	sp|O06727|YISN_BACSU Uncharacterized protein YisN OS=Bacillus subtilis (strain 168) GN=yisN PE=4 SV=1	BS_yisN	4e-14	---	---	---	---	---	---
Be_0705	1845	0.388618	726591	728435	+	sp|O05272|ASNO_BACSU	66.07	865.914	0	sp|O05272|ASNO_BACSU Asparagine synthetase [glutamine-hydrolyzing] 3 OS=Bacillus subtilis (strain 168) GN=asnO PE=1 SV=3	BS_asnO	0	Bsu	E	COG0367	Asparagine synthase (glutamine-hydrolyzing)	METABOLISM	Amino acid transport and metabolism
Be_0706	1164	0.377148	728937	730100	+	sp|O34992|OPUCA_BACSU	49.61	381.333	2.78491e-128	sp|O34992|OPUCA_BACSU Glycine betaine/carnitine/choline transport ATP-binding protein OpuCA OS=Bacillus subtilis (strain 168) GN=opuCA PE=1 SV=1	BS_opuCA	1e-130	Bsu	E	COG1125	ABC-type proline/glycine betaine transport systems, ATPase components	METABOLISM	Amino acid transport and metabolism
Be_0707	642	0.372274	730101	730742	+	sp|O34878|OPUCB_BACSU	45	159.844	9.97139e-47	sp|O34878|OPUCB_BACSU Glycine betaine/carnitine/choline transport system permease protein OpuCB OS=Bacillus subtilis (strain 168) GN=opuCB PE=1 SV=1	BS_opuCB	1e-48	Bsu	E	COG1174	ABC-type proline/glycine betaine transport systems, permease component	METABOLISM	Amino acid transport and metabolism
Be_0708	900	0.334444	730784	731683	+	sp|O32243|OPUCC_BACSU	47.39	242.662	1.48522e-76	sp|O32243|OPUCC_BACSU Glycine betaine/carnitine/choline-binding protein OpuCC OS=Bacillus subtilis (strain 168) GN=opuCC PE=1 SV=1	BS_opuCC	2e-78	Bsu	M	COG1732	Periplasmic glycine betaine/choline-binding (lipo)protein of an ABC-type transport system (osmoprotectant binding protein)	CELLULAR PROCESSES AND SIGNALING	Cell wall/membrane/envelope biogenesis
Be_0709	645	0.381395	731688	732332	+	sp|O34742|OPUCD_BACSU	48.1	179.874	2.63083e-54	sp|O34742|OPUCD_BACSU Glycine betaine/carnitine/choline transport system permease protein OpuCD OS=Bacillus subtilis (strain 168) GN=opuCD PE=1 SV=1	BS_opuCD	2e-56	Bsu	E	COG1174	ABC-type proline/glycine betaine transport systems, permease component	METABOLISM	Amino acid transport and metabolism
Be_0710	861	0.398374	732366	733226	-	sp|P40397|YHXC_BACSU	66.9	389.037	3.12701e-134	sp|P40397|YHXC_BACSU Uncharacterized oxidoreductase YhxC OS=Bacillus subtilis (strain 168) GN=yhxC PE=3 SV=2	BS_yhxC	1e-136	Bsu	IQR	COG1028	Dehydrogenases with different specificities (related to short-chain alcohol dehydrogenases)	METABOLISM	Lipid transport and metabolism
Be_0711	492	0.331301	733307	733798	-	sp|C5D742|Y711_GEOSW	80.37	271.552	6.62243e-92	sp|C5D742|Y711_GEOSW UPF0234 protein GWCH70_0711 OS=Geobacillus sp. (strain WCH70) GN=GWCH70_0711 PE=3 SV=1	BS_yitK	1e-93	Bsu	S	COG1666	Uncharacterized protein conserved in bacteria	POORLY CHARACTERIZED	Function unknown
Be_0712	132	0.378788	734011	734142	-
Be_0713	891	0.380471	734192	735082	-	sp|P70945|YITS_BACSU	47.7	287.345	2.63915e-94	sp|P70945|YITS_BACSU DegV domain-containing protein YitS OS=Bacillus subtilis (strain 168) GN=yitS PE=3 SV=1	BS_yitS	2e-96	Bsu	S	COG1307	Uncharacterized protein conserved in bacteria	POORLY CHARACTERIZED	Function unknown
Be_0714	846	0.349882	735306	736151	+	sp|P39803|YITT_BACSU	73.57	426.787	2.43573e-149	sp|P39803|YITT_BACSU UPF0750 membrane protein YitT OS=Bacillus subtilis (strain 168) GN=yitT PE=3 SV=2	BS_yitT	1e-151	Bsu	S	COG1284	Uncharacterized conserved protein	POORLY CHARACTERIZED	Function unknown
Be_0715	483	0.385093	736194	736676	-
Be_0716	147	0.421769	736676	736822	-
Be_0717	810	0.374074	736928	737737	-	sp|P70947|YITU_BACSU	57.74	310.071	8.6577e-104	sp|P70947|YITU_BACSU Putative phosphatase YitU OS=Bacillus subtilis (strain 168) GN=yitU PE=3 SV=1	BS_yitU	1e-106	Bsu	R	COG0561	Predicted hydrolases of the HAD superfamily	POORLY CHARACTERIZED	General function prediction only
Be_0718	306	0.408497	737951	738256	+	sp|P70949|YITW_BACSU	61.76	127.872	1.99788e-37	sp|P70949|YITW_BACSU MIP18 family protein YitW OS=Bacillus subtilis (strain 168) GN=yitW PE=3 SV=2	BS_yitW	3e-39	Bsu	R	COG2151	Predicted metal-sulfur cluster biosynthetic enzyme	POORLY CHARACTERIZED	General function prediction only
Be_0719	1248	0.386218	738327	739574	+	sp|O31703|MOEA_BACSU	59.52	508.449	6.19667e-177	sp|O31703|MOEA_BACSU Molybdopterin molybdenumtransferase OS=Bacillus subtilis (strain 168) GN=moeA PE=3 SV=1	BS_moeA	1e-179	Bsu	H	COG0303	Molybdopterin biosynthesis enzyme	METABOLISM	Coenzyme transport and metabolism
Be_0720	1068	0.389513	740001	741068	+	sp|C5D764|ARGC_GEOSW	57.39	405.216	1.11577e-138	sp|C5D764|ARGC_GEOSW N-acetyl-gamma-glutamyl-phosphate reductase OS=Geobacillus sp. (strain WCH70) GN=argC PE=3 SV=1	BH2900	1e-127	Bha	E	COG0002	Acetylglutamate semialdehyde dehydrogenase	METABOLISM	Amino acid transport and metabolism
Be_0721	1233	0.392539	741100	742332	+	sp|Q5L1V4|ARGJ_GEOKA	68.16	577.785	0	sp|Q5L1V4|ARGJ_GEOKA Arginine biosynthesis bifunctional protein ArgJ OS=Geobacillus kaustophilus (strain HTA426) GN=argJ PE=3 SV=1	BH2899	0	Bha	E	COG1364	N-acetylglutamate synthase (N-acetylornithine aminotransferase)	METABOLISM	Amino acid transport and metabolism
Be_0722	843	0.370107	742295	743137	+	sp|Q5L1V3|ARGB_GEOKA	53.41	221.09	5.54642e-69	sp|Q5L1V3|ARGB_GEOKA Acetylglutamate kinase OS=Geobacillus kaustophilus (strain HTA426) GN=argB PE=3 SV=1	BH2898	2e-62	Bha	E	COG0548	Acetylglutamate kinase	METABOLISM	Amino acid transport and metabolism
Be_0723	1161	0.395349	743112	744272	+	sp|Q07907|ARGD_GEOSE	60.78	460.685	2.81991e-159	sp|Q07907|ARGD_GEOSE Acetylornithine aminotransferase OS=Geobacillus stearothermophilus GN=argD PE=3 SV=2	lin1630	1e-140	Lin	E	COG4992	Ornithine/acetylornithine aminotransferase	METABOLISM	Amino acid transport and metabolism
Be_0724	1071	0.374416	744378	745448	+	sp|P36838|CARX_BACSU	62.75	459.914	4.58105e-160	sp|P36838|CARX_BACSU Carbamoyl-phosphate synthase arginine-specific small chain OS=Bacillus subtilis (strain 168) GN=carA PE=3 SV=2	BS_carA	1e-161	Bsu	EF	COG0505	Carbamoylphosphate synthase small subunit	METABOLISM	Amino acid transport and metabolism
Be_0725	3117	0.383061	745441	748557	+	sp|Q9ZB63|CARY_GEOSE	64	1249.96	0	sp|Q9ZB63|CARY_GEOSE Carbamoyl-phosphate synthase arginine-specific large chain OS=Geobacillus stearothermophilus GN=carB PE=1 SV=1	BS_carB	0	Bsu	EF	COG0458	Carbamoylphosphate synthase large subunit (split gene in MJ)	METABOLISM	Amino acid transport and metabolism
Be_0726	954	0.379455	748557	749510	+	sp|B7GM02|OTC_ANOFW	65.91	417.927	1.02871e-144	sp|B7GM02|OTC_ANOFW Ornithine carbamoyltransferase OS=Anoxybacillus flavithermus (strain DSM 21510 / WK1) GN=argF PE=3 SV=1	BS_argF	1e-143	Bsu	E	COG0078	Ornithine carbamoyltransferase	METABOLISM	Amino acid transport and metabolism
Be_0727	651	0.397849	749636	750286	+	sp|O07609|YHFK_BACSU	42.01	140.584	2.1115e-39	sp|O07609|YHFK_BACSU Uncharacterized sugar epimerase YhfK OS=Bacillus subtilis (strain 168) GN=yhfK PE=2 SV=1	BH1520	1e-63	Bha	MG	COG0702	Predicted nucleoside-diphosphate-sugar epimerases	CELLULAR PROCESSES AND SIGNALING	Cell wall/membrane/envelope biogenesis
Be_0728	180	0.416667	750394	750573	+	sp|O34585|YJZC_BACSU	67.8	87.4261	9.29738e-23	sp|O34585|YJZC_BACSU Uncharacterized protein YjzC OS=Bacillus subtilis (strain 168) GN=yjzC PE=4 SV=1	BH2893	6e-28	---	---	---	---	---	---
Be_0729	1041	0.401537	750654	751694	+	sp|A6TKH4|COBT_ALKMQ	55.46	291.197	4.68277e-94	sp|A6TKH4|COBT_ALKMQ Nicotinate-nucleotide--dimethylbenzimidazole phosphoribosyltransferase OS=Alkaliphilus metalliredigens (strain QYMF) GN=cobT PE=3 SV=1	ECs2786	7e-80	Ecs	H	COG2038	NaMN:DMB phosphoribosyltransferase	METABOLISM	Coenzyme transport and metabolism
Be_0730	2595	0.38921	751783	754377	+	sp|Q81GM5|CLPB_BACCR	72.57	1244.95	0	sp|Q81GM5|CLPB_BACCR Chaperone protein ClpB OS=Bacillus cereus (strain ATCC 14579 / DSM 31 / JCM 2152 / NBRC 15305 / NCIMB 9373 / NRRL B-3711) GN=clpB PE=3 SV=1	lin2309	9e-14	Lin	O	COG0542	ATPases with chaperone activity, ATP-binding subunit	CELLULAR PROCESSES AND SIGNALING	Posttranslational modification, protein turnover, chaperones
Be_0731	204	0.323529	754402	754605	-	sp|O34713|YJZD_BACSU	34.43	50.447	1.66374e-08	sp|O34713|YJZD_BACSU Uncharacterized membrane protein YjzD OS=Bacillus subtilis (strain 168) GN=yjzD PE=4 SV=1
Be_0732	735	0.368707	754850	755584	+	sp|O35001|YJAU_BACSU	43.8	180.644	4.67767e-54	sp|O35001|YJAU_BACSU Uncharacterized protein YjaU OS=Bacillus subtilis (strain 168) GN=yjaU PE=4 SV=1	BS_yjaU	2e-53	---	---	---	---	---	---
Be_0733	849	0.352179	755697	756545	+						BH2891	6e-17	Bha	MG	COG0451	Nucleoside-diphosphate-sugar epimerases	CELLULAR PROCESSES AND SIGNALING	Cell wall/membrane/envelope biogenesis
Be_0734	957	0.371996	756659	757615	+	sp|O32436|MED_BACSU	54.21	341.273	1.48595e-114	sp|O32436|MED_BACSU Transcriptional activator protein med OS=Bacillus subtilis (strain 168) GN=med PE=3 SV=1	BS_med	1e-117	Bsu	R	COG1744	Uncharacterized ABC-type transport system, periplasmic component/surface lipoprotein	POORLY CHARACTERIZED	General function prediction only
Be_0735	192	0.395833	757679	757870	+	sp|O32437|COMZ_BACSU	65.45	77.0258	9.33052e-19	sp|O32437|COMZ_BACSU ComG operon repressor OS=Bacillus subtilis (strain 168) GN=comZ PE=4 SV=2	BS_yjzA	2e-20	---	---	---	---	---	---
Be_0736	264	0.325758	757918	758181	-
Be_0737	939	0.401491	758520	759458	+	sp|Q5L1U1|FABH_GEOKA	77.24	513.842	0	sp|Q5L1U1|FABH_GEOKA 3-oxoacyl-[acyl-carrier-protein] synthase 3 OS=Geobacillus kaustophilus (strain HTA426) GN=fabH PE=3 SV=1	BS_yjaX	1e-177	Bsu	I	COG0332	3-oxoacyl-[acyl-carrier-protein] synthase III	METABOLISM	Lipid transport and metabolism
Be_0738	1236	0.411003	759518	760753	+	sp|O34340|FABF_BACSU	81.22	674.085	0	sp|O34340|FABF_BACSU 3-oxoacyl-[acyl-carrier-protein] synthase 2 OS=Bacillus subtilis (strain 168) GN=fabF PE=1 SV=1	BS_yjaY	0	Bsu	IQ	COG0304	3-oxoacyl-(acyl-carrier-protein) synthase	METABOLISM	Lipid transport and metabolism
Be_0739	783	0.36143	760862	761644	+	sp|O31596|YJAZ_BACSU	36.82	175.637	1.25394e-51	sp|O31596|YJAZ_BACSU Uncharacterized protein YjaZ OS=Bacillus subtilis (strain 168) GN=yjaZ PE=4 SV=1	BS_yjaZ	2e-53	Bsu	O	COG5504	Predicted Zn-dependent protease	CELLULAR PROCESSES AND SIGNALING	Posttranslational modification, protein turnover, chaperones
Be_0740	750	0.346667	761899	762648	+	sp|B7HZV3|Y1335_BACC7	71.89	390.963	2.76184e-136	sp|B7HZV3|Y1335_BACC7 UPF0736 protein BCAH187_A1335 OS=Bacillus cereus (strain AH187) GN=BCAH187_A1335 PE=3 SV=1	BS_yjbA	1e-130	---	---	---	---	---	---
Be_0741	987	0.385005	762674	763660	-	sp|P21656|SYW_BACSU	81.96	575.859	0	sp|P21656|SYW_BACSU Tryptophan--tRNA ligase OS=Bacillus subtilis (strain 168) GN=trpS PE=1 SV=2	BS_trpS	0	Bsu	J	COG0180	Tryptophanyl-tRNA synthetase	INFORMATION STORAGE AND PROCESSING	Translation, ribosomal structure and biogenesis
Be_0742	1647	0.379478	764440	766086	+	sp|P24141|OPPA_BACSU	74.65	790.03	0	sp|P24141|OPPA_BACSU Oligopeptide-binding protein OppA OS=Bacillus subtilis (strain 168) GN=oppA PE=1 SV=1	BS_oppA	0	Bsu	E	COG4166	ABC-type oligopeptide transport system, periplasmic component	METABOLISM	Amino acid transport and metabolism
Be_0743	936	0.387821	766190	767125	+	sp|P24138|OPPB_BACSU	81.67	449.129	3.67309e-157	sp|P24138|OPPB_BACSU Oligopeptide transport system permease protein OppB OS=Bacillus subtilis (strain 168) GN=oppB PE=2 SV=2	BS_oppB	1e-159	Bsu	EP	COG0601	ABC-type dipeptide/oligopeptide/nickel transport systems, permease components	METABOLISM	Amino acid transport and metabolism
Be_0744	918	0.393246	767129	768046	+	sp|P24139|OPPC_BACSU	78.69	485.337	1.55762e-171	sp|P24139|OPPC_BACSU Oligopeptide transport system permease protein OppC OS=Bacillus subtilis (strain 168) GN=oppC PE=2 SV=1	BS_oppC	1e-174	Bsu	EP	COG1173	ABC-type dipeptide/oligopeptide/nickel transport systems, permease components	METABOLISM	Amino acid transport and metabolism
Be_0745	1077	0.3974	768060	769136	+	sp|P24136|OPPD_BACSU	84.23	602.438	0	sp|P24136|OPPD_BACSU Oligopeptide transport ATP-binding protein OppD OS=Bacillus subtilis (strain 168) GN=oppD PE=2 SV=2	BS_oppD	0	Bsu	EP	COG0444	ABC-type dipeptide/oligopeptide/nickel transport system, ATPase component	METABOLISM	Amino acid transport and metabolism
Be_0746	933	0.367631	769129	770061	+	sp|P24137|OPPF_BACSU	78.41	499.59	3.35863e-177	sp|P24137|OPPF_BACSU Oligopeptide transport ATP-binding protein OppF OS=Bacillus subtilis (strain 168) GN=oppF PE=2 SV=3	BS_oppF	1e-180	Bsu	E	COG4608	ABC-type oligopeptide transport system, ATPase component	METABOLISM	Amino acid transport and metabolism
Be_0747	573	0.333333	770218	770790	+	sp|O31601|YJBC_BACSU	72.25	251.906	2.41987e-83	sp|O31601|YJBC_BACSU Putative acetyltransferase YjbC OS=Bacillus subtilis (strain 168) GN=yjbC PE=2 SV=2	BS_yjbC	8e-85	---	---	---	---	---	---
Be_0748	3051	0.374631	770809	773859	-	sp|P25197|NOLG_RHIME	30.57	407.912	6.97033e-123	sp|P25197|NOLG_RHIME Nodulation protein NolG OS=Rhizobium meliloti (strain 1021) GN=nolG PE=3 SV=2	BH3816	1e-133	Bha	V	COG0841	Cation/multidrug efflux pump	CELLULAR PROCESSES AND SIGNALING	Defense mechanisms
Be_0749	1194	0.38191	773856	775049	-	sp|P75830|MACA_ECOLI	23.57	75.485	1.39628e-13	sp|P75830|MACA_ECOLI Macrolide export protein MacA OS=Escherichia coli (strain K12) GN=macA PE=1 SV=2	aq_1331	4e-15	Aae	M	COG0845	Membrane-fusion protein	CELLULAR PROCESSES AND SIGNALING	Cell wall/membrane/envelope biogenesis
Be_0750	399	0.363409	775511	775909	+	sp|Q9RGX0|SPX_LISMO	86.26	239.58	2.4919e-80	sp|Q9RGX0|SPX_LISMO Regulatory protein Spx OS=Listeria monocytogenes serovar 1/2a (strain ATCC BAA-679 / EGD-e) GN=spxA PE=3 SV=2	lin2295	2e-82	Lin	P	COG1393	Arsenate reductase and related proteins, glutaredoxin family	METABOLISM	Inorganic ion transport and metabolism
Be_0751	672	0.389881	775952	776623	-	sp|O31603|YJBE_BACSU	52.69	190.274	2.36875e-58	sp|O31603|YJBE_BACSU Uncharacterized membrane protein YjbE OS=Bacillus subtilis (strain 168) GN=yjbE PE=3 SV=1	BH2860	2e-64	Bha	P	COG0861	Membrane protein TerC, possibly involved in tellurium resistance	METABOLISM	Inorganic ion transport and metabolism
Be_0752	678	0.336283	777087	777764	+	sp|P37958|MECA1_BACSU	62.44	270.011	1.5503e-89	sp|P37958|MECA1_BACSU Adapter protein MecA 1 OS=Bacillus subtilis (strain 168) GN=mecA PE=1 SV=1	BS_mecA	1e-91	Bsu	OTN	COG4862	Negative regulator of genetic competence, sporulation and motility	CELLULAR PROCESSES AND SIGNALING	Posttranslational modification, protein turnover, chaperones
Be_0753	1506	0.353918	777886	779391	+	sp|C5D794|CLS_GEOSW	66.18	580.867	0	sp|C5D794|CLS_GEOSW Cardiolipin synthase OS=Geobacillus sp. (strain WCH70) GN=cls PE=3 SV=1	BH2858	0	Bha	I	COG1502	Phosphatidylserine/phosphatidylglycerophosphate/cardiolipin synthases and related enzymes	METABOLISM	Lipid transport and metabolism
Be_0754	1188	0.363636	779496	780683	+	sp|O31604|COIA_BACSU	28.94	166.007	2.72785e-45	sp|O31604|COIA_BACSU Putative competence protein CoiA OS=Bacillus subtilis (strain 168) GN=coiA PE=4 SV=1	BH2857	2e-53	Bha	R	COG4469	Competence protein	POORLY CHARACTERIZED	General function prediction only
Be_0755	1812	0.35596	780838	782649	+	sp|O31605|PEPF_BACSU	72.97	857.055	0	sp|O31605|PEPF_BACSU Oligoendopeptidase F homolog OS=Bacillus subtilis (strain 168) GN=yjbG PE=3 SV=2	BS_yjbG	0	Bsu	E	COG1164	Oligoendopeptidase F	METABOLISM	Amino acid transport and metabolism
Be_0756	177	0.338983	782683	782859	-
Be_0757	882	0.35941	783146	784027	-	sp|Q5L1S1|Y824_GEOKA	61.54	347.051	1.846e-117	sp|Q5L1S1|Y824_GEOKA UPF0413 protein GK0824 OS=Geobacillus kaustophilus (strain HTA426) GN=GK0824 PE=3 SV=1	BS_yjbH	1e-111	Bsu	Q	COG2761	Predicted dithiol-disulfide isomerase involved in polyketide biosynthesis	METABOLISM	Secondary metabolites biosynthesis, transport and catabolism
Be_0758	402	0.432836	784024	784425	-	sp|O31607|TRHBO_BACSU	70.73	177.563	5.01786e-56	sp|O31607|TRHBO_BACSU Group 2 truncated hemoglobin YjbI OS=Bacillus subtilis (strain 168) GN=yjbI PE=1 SV=1	BS_yjbI	5e-58	Bsu	R	COG2346	Truncated hemoglobins	POORLY CHARACTERIZED	General function prediction only
Be_0759	639	0.381847	784672	785310	-	sp|O31608|YJBJ_BACSU	69.83	177.178	5.79132e-54	sp|O31608|YJBJ_BACSU Putative murein lytic transglycosylase YjbJ OS=Bacillus subtilis (strain 168) GN=yjbJ PE=3 SV=1	BS_yjbJ	7e-56	Bsu	M	COG0741	Soluble lytic murein transglycosylase and related regulatory proteins (some contain LysM/invasin domains)	CELLULAR PROCESSES AND SIGNALING	Cell wall/membrane/envelope biogenesis
Be_0760	600	0.335	785303	785902	-	sp|O31609|YJBK_BACSU	48.7	162.925	1.79169e-48	sp|O31609|YJBK_BACSU Putative triphosphatase YjbK OS=Bacillus subtilis (strain 168) GN=yjbK PE=1 SV=1	BS_yjbK	3e-50	Bsu	S	COG4116	Uncharacterized protein conserved in bacteria	POORLY CHARACTERIZED	Function unknown
Be_0761	381	0.299213	786125	786505	+	sp|A9VJ67|Y1107_BACWK	40.65	95.9005	1.8549e-24	sp|A9VJ67|Y1107_BACWK UPF0738 protein BcerKBAB4_1107 OS=Bacillus weihenstephanensis (strain KBAB4) GN=BcerKBAB4_1107 PE=3 SV=1	BS_yjbL	5e-18	---	---	---	---	---	---
Be_0762	624	0.373397	786550	787173	+	sp|O31611|YJBM_BACSU	71.92	301.597	2.3534e-102	sp|O31611|YJBM_BACSU GTP pyrophosphokinase YjbM OS=Bacillus subtilis (strain 168) GN=yjbM PE=1 SV=1	lin0966	1e-117	Lin	S	COG2357	Uncharacterized protein conserved in bacteria	POORLY CHARACTERIZED	Function unknown
Be_0763	795	0.386164	787196	787990	+	sp|P58055|NADK_GEOSE	82.2	468.389	4.10689e-166	sp|P58055|NADK_GEOSE NAD kinase OS=Geobacillus stearothermophilus GN=nadK PE=3 SV=1	BS_yjbN	1e-158	Bsu	G	COG0061	Predicted sugar kinase	METABOLISM	Carbohydrate transport and metabolism
Be_0764	900	0.371111	788114	789013	+	sp|O31613|YJBO_BACSU	52.01	285.034	2.40028e-93	sp|O31613|YJBO_BACSU Uncharacterized RNA pseudouridine synthase YjbO OS=Bacillus subtilis (strain 168) GN=yjbO PE=3 SV=1	BH2847	3e-96	Bha	J	COG0564	Pseudouridylate synthases, 23S RNA-specific	INFORMATION STORAGE AND PROCESSING	Translation, ribosomal structure and biogenesis
Be_0765	756	0.395503	789030	789785	-	sp|C5D7A6|PRPE_GEOSW	64.88	350.903	1.58402e-120	sp|C5D7A6|PRPE_GEOSW Bis(5&apos;-nucleosyl)-tetraphosphatase PrpE [asymmetrical] OS=Geobacillus sp. (strain WCH70) GN=prpE PE=3 SV=1	BS_yjbP	1e-110	Bsu	T	COG0639	Diadenosine tetraphosphatase and related serine/threonine protein phosphatases	CELLULAR PROCESSES AND SIGNALING	Signal transduction mechanisms
Be_0766	1374	0.383552	790047	791420	+	sp|Q830V1|MGTE_ENTFA	55.68	438.343	1.82851e-148	sp|Q830V1|MGTE_ENTFA Magnesium transporter MgtE OS=Enterococcus faecalis (strain ATCC 700802 / V583) GN=mgtE PE=1 SV=1	SA0867	1e-153	Sau	P	COG2239	Mg/Co/Ni transporter MgtE (contains CBS domain)	METABOLISM	Inorganic ion transport and metabolism
Be_0767	1881	0.360978	791455	793335	+	sp|O31615|YJBQ_BACSU	64.54	726.472	0	sp|O31615|YJBQ_BACSU Putative Na(+)/H(+) antiporter YjbQ OS=Bacillus subtilis (strain 168) GN=yjbQ PE=3 SV=1	BS_yjbQ_1	1e-175	Bsu	P	COG0475	Kef-type K+ transport systems, membrane components	METABOLISM	Inorganic ion transport and metabolism
Be_0768	780	0.412821	793451	794230	+	sp|P54616|FABI_BACSU	80.93	438.343	1.36735e-154	sp|P54616|FABI_BACSU Enoyl-[acyl-carrier-protein] reductase [NADH] FabI OS=Bacillus subtilis (strain 168) GN=fabI PE=1 SV=2	BS_yjbW	1e-157	Bsu	I	COG0623	Enoyl-[acyl-carrier-protein] reductase (NADH)	METABOLISM	Lipid transport and metabolism
Be_0769	468	0.346154	794356	794823	+
Be_0770	336	0.372024	794881	795216	+	sp|O31623|YJCA_BACSU	52.11	80.4925	9.89561e-19	sp|O31623|YJCA_BACSU Sporulation protein YjcA OS=Bacillus subtilis (strain 168) GN=yjcA PE=2 SV=1	BS_yjcA	4e-20	---	---	---	---	---	---
Be_0771	768	0.335938	795253	796020	-						BH2838	5e-20	---	---	---	---	---	---
Be_0772	723	0.395574	796177	796899	-						BH2837	3e-56	---	---	---	---	---	---
Be_0773	462	0.341991	797169	797630	+
Be_0774	150	0.346667	797751	797900	+
Be_0775	195	0.307692	797986	798180	+
Be_0776	147	0.510204	798266	798412	+
Be_0777	255	0.313725	798549	798803	+	sp|O31625|SPVIF_BACSU	63.1	106.301	1.57886e-29	sp|O31625|SPVIF_BACSU Sporulation-specific transcription factor SpoVIF OS=Bacillus subtilis (strain 168) GN=spoVIF PE=4 SV=2	BS_yjcC	2e-31	---	---	---	---	---	---
Be_0778	2274	0.368953	798832	801105	-	sp|O31626|YJCD_BACSU	49.14	748.814	0	sp|O31626|YJCD_BACSU Putative ATP-dependent DNA helicase YjcD OS=Bacillus subtilis (strain 168) GN=yjcD PE=1 SV=1	BH2834	0	Bha	L	COG0210	Superfamily I DNA and RNA helicases	INFORMATION STORAGE AND PROCESSING	Replication, recombination and repair
Be_0779	234	0.299145	801259	801492	+
Be_0780	114	0.289474	801675	801788	+
Be_0781	516	0.327519	801837	802352	-	sp|A7Z3H9|Y1191_BACA2	63.1	234.572	4.27555e-77	sp|A7Z3H9|Y1191_BACA2 Putative phosphoesterase RBAM_011910 OS=Bacillus amyloliquefaciens subsp. plantarum (strain DSM 23117 / BGSC 10A6 / FZB42) GN=RBAM_011910 PE=3 SV=1	BS_yjcG	2e-77	Bsu	J	COG1514	2'-5' RNA ligase	INFORMATION STORAGE AND PROCESSING	Translation, ribosomal structure and biogenesis
Be_0782	726	0.359504	802442	803167	-	sp|O31630|YJCH_BACSU	51.9	245.358	2.50194e-79	sp|O31630|YJCH_BACSU Uncharacterized protein YjcH OS=Bacillus subtilis (strain 168) GN=yjcH PE=4 SV=1	BH1440	6e-83	Bha	P	COG2382	Enterochelin esterase and related enzymes	METABOLISM	Inorganic ion transport and metabolism
Be_0783	531	0.374765	803345	803875	+	sp|O32124|YUTG_BACSU	57.82	157.147	6.33749e-47	sp|O32124|YUTG_BACSU Uncharacterized protein YutG OS=Bacillus subtilis (strain 168) GN=yutG PE=4 SV=1	BH1441	3e-59	Bha	I	COG1267	Phosphatidylglycerophosphatase A and related proteins	METABOLISM	Lipid transport and metabolism
Be_0784	471	0.375796	803915	804385	-
Be_0785	753	0.34927	804456	805208	-	sp|O06977|YVCN_BACSU	32.82	106.301	1.08333e-25	sp|O06977|YVCN_BACSU Uncharacterized acetyltransferase YvcN OS=Bacillus subtilis (strain 168) GN=yvcN PE=3 SV=1	SA2490	4e-43	Sau	Q	COG2162	Arylamine N-acetyltransferase	METABOLISM	Secondary metabolites biosynthesis, transport and catabolism
Be_0786	138	0.318841	805311	805448	-
Be_0787	351	0.353276	805592	805942	+
Be_0788	303	0.40264	806276	806578	-	sp|O27255|Y1187_METTH	37.63	69.3218	7.1818e-15	sp|O27255|Y1187_METTH UPF0045 protein MTH_1187 OS=Methanothermobacter thermautotrophicus (strain ATCC 29096 / DSM 1053 / JCM 10044 / NBRC 100330 / Delta H) GN=MTH_1187 PE=1 SV=1	MTH1187	3e-16	Mth	S	COG0011	Uncharacterized conserved protein	POORLY CHARACTERIZED	Function unknown
Be_0789	660	0.365152	806848	807507	+	sp|Q9X0Y1|P1254_THEMA	33.69	100.138	4.53226e-24	sp|Q9X0Y1|P1254_THEMA Phosphorylated carbohydrates phosphatase TM_1254 OS=Thermotoga maritima (strain ATCC 43589 / MSB8 / DSM 3109 / JCM 10099) GN=TM_1254 PE=1 SV=1	CAC0632	5e-48	Cac	R	COG0637	Predicted phosphatase/phosphohexomutase	POORLY CHARACTERIZED	General function prediction only
Be_0790	1101	0.396912	808021	809121	+	sp|Q837K0|DEACT_ENTFA	40.49	276.944	4.6433e-88	sp|Q837K0|DEACT_ENTFA Deacetylase EF_0837 OS=Enterococcus faecalis (strain ATCC 700802 / V583) GN=EF_0837 PE=1 SV=1	STM4445	1e-100	Sty	R	COG3964	Predicted amidohydrolase	POORLY CHARACTERIZED	General function prediction only
Be_0791	1104	0.384964	809099	810202	+	sp|D0ZLR3|DGAE_SALT1	42.74	277.715	2.21194e-88	sp|D0ZLR3|DGAE_SALT1 D-glucosaminate-6-phosphate ammonia lyase OS=Salmonella typhimurium (strain 14028s / SGSC 2262) GN=dgaE PE=1 SV=1	STM4446	1e-105	Sty	E	COG1921	Selenocysteine synthase [seryl-tRNASer selenium transferase]	METABOLISM	Amino acid transport and metabolism
Be_0792	756	0.411376	810204	810959	+	sp|D0ZLR2|DGAF_SALT1	46.72	199.904	2.42214e-61	sp|D0ZLR2|DGAF_SALT1 2-dehydro-3-deoxy-phosphogluconate aldolase OS=Salmonella typhimurium (strain 14028s / SGSC 2262) GN=dgaF PE=1 SV=1	STM4447	3e-67	---	---	---	---	---	---
Be_0793	1017	0.413963	810952	811968	+	sp|P45416|KDGK_DICD3	25.82	75.485	3.89696e-14	sp|P45416|KDGK_DICD3 2-dehydro-3-deoxygluconokinase OS=Dickeya dadantii (strain 3937) GN=kdgK PE=2 SV=3	TM0067	2e-53	Tma	G	COG0524	Sugar kinases, ribokinase family	METABOLISM	Carbohydrate transport and metabolism
Be_0794	714	0.341737	811980	812693	+	sp|O32152|YURK_BACSU	30.3	77.0258	1.19088e-15	sp|O32152|YURK_BACSU Uncharacterized HTH-type transcriptional regulator YurK OS=Bacillus subtilis (strain 168) GN=yurK PE=1 SV=1	BH0914	1e-22	Bha	K	COG2188	Transcriptional regulators	INFORMATION STORAGE AND PROCESSING	Transcription
Be_0795	1326	0.369532	812773	814098	+	sp|Q9ZIJ1|GNUT_PSEAE	50.24	356.295	8.80889e-117	sp|Q9ZIJ1|GNUT_PSEAE Gluconate permease OS=Pseudomonas aeruginosa (strain ATCC 15692 / PAO1 / 1C / PRS 101 / LMG 12228) GN=gnuT PE=3 SV=1	RSp1189	1e-122	Rso	GE	COG2610	H+/gluconate symporter and related permeases	METABOLISM	Carbohydrate transport and metabolism
Be_0796	858	0.351981	814396	815253	+	sp|O34497|YKGA_BACSU	56.46	286.96	2.87604e-94	sp|O34497|YKGA_BACSU Uncharacterized protein YkgA OS=Bacillus subtilis (strain 168) GN=ykgA PE=3 SV=2	BH1779	1e-108	Bha	E	COG1834	N-Dimethylarginine dimethylaminohydrolase	METABOLISM	Amino acid transport and metabolism
Be_0797	1497	0.376754	815284	816780	-	sp|O34745|YODF_BACSU	78.92	770.385	0	sp|O34745|YODF_BACSU Uncharacterized symporter YodF OS=Bacillus subtilis (strain 168) GN=yodF PE=2 SV=1	BS_yodF	0	Bsu	ER	COG0591	Na+/proline symporter	METABOLISM	Amino acid transport and metabolism
Be_0798	204	0.279412	816780	816983	-
Be_0799	882	0.339002	817356	818237	+	sp|A4IKU2|PRSA_GEOTN	40.42	149.443	4.8384e-41	sp|A4IKU2|PRSA_GEOTN Foldase protein PrsA OS=Geobacillus thermodenitrificans (strain NG80-2) GN=prsA PE=3 SV=1	lin2322	6e-37	Lin	O	COG0760	Parvulin-like peptidyl-prolyl isomerase	CELLULAR PROCESSES AND SIGNALING	Posttranslational modification, protein turnover, chaperones
Be_0800	87	0.229885	818287	818373	+
Be_0801	729	0.404664	818546	819274	+	sp|O34677|GLNQ_BACSU	83	428	1e-153	Glutamine transport ATP-binding protein GlnQ OS=Bacillus subtilis GN=glnQ PE=2 SV=1	BS_glnQ	1e-154	Bsu	E	COG1126	ABC-type polar amino acid transport system, ATPase component	METABOLISM	Amino acid transport and metabolism
Be_0802	828	0.36715	819294	820121	+	sp|O34563|GLNH_BACSU	68	375	1e-131	ABC transporter glutamine-binding protein glnH OS=Bacillus subtilis GN=glnH PE=2 SV=1	BS_glnH	1e-132	Bsu	ET	COG0834	ABC-type amino acid transport/signal transduction systems, periplasmic component/domain	METABOLISM	Amino acid transport and metabolism
Be_0803	654	0.359327	820193	820846	+	sp|O34671|GLNM_BACSU	68	289	5e-99	Probable glutamine ABC transporter permease protein glnM OS=Bacillus subtilis GN=glnM PE=2 SV=1	BS_glnM	2e-99	Bsu	E	COG0765	ABC-type amino acid transport system, permease component	METABOLISM	Amino acid transport and metabolism
Be_0804	651	0.339478	820861	821511	+	sp|O34606|GLNP_BACSU	76	327	1e-114	Probable glutamine ABC transporter permease protein glnP OS=Bacillus subtilis GN=glnP PE=2 SV=1	BS_glnP	1e-114	Bsu	E	COG0765	ABC-type amino acid transport system, permease component	METABOLISM	Amino acid transport and metabolism
Be_0805	570	0.345614	821659	822228	+	sp|P37944|AROK_BACSU	71	279	6e-96	Shikimate kinase OS=Bacillus subtilis GN=aroK PE=3 SV=2	BS_aroI	3e-95	Bsu	E	COG0703	Shikimate kinase	METABOLISM	Amino acid transport and metabolism
Be_0806	2622	0.376812	822401	825022	+						SA0139	1e-169	---	---	---	---	---	---
Be_0807	111	0.396396	825186	825296	+
Be_0808	939	0.374867	825490	826428	+	sp|O69052|PTXB_PSEST	24	94.7	2e-21	Probable phosphite transport system-binding protein ptxB OS=Pseudomonas stutzeri GN=ptxB PE=4 SV=1	BH0439	1e-117	Bha	P	COG3221	ABC-type phosphate/phosphonate transport system, periplasmic component	METABOLISM	Inorganic ion transport and metabolism
Be_0809	771	0.378729	826519	827289	+	sp|Q81Y10|PHNC_BACAN	80	423	1e-150	Phosphonates import ATP-binding protein PhnC OS=Bacillus anthracis GN=phnC PE=3 SV=1	SA0137	1e-138	Sau	P	COG3638	ABC-type phosphate/phosphonate transport system, ATPase component	METABOLISM	Inorganic ion transport and metabolism
Be_0810	810	0.359259	827286	828095	+	sp|O69053|PTXC_PSEST	31	119	3e-31	Phosphite transport system permease protein ptxC OS=Pseudomonas stutzeri GN=ptxC PE=3 SV=1	SA0136	3e-77	Sau	P	COG3639	ABC-type phosphate/phosphonate transport system, permease component	METABOLISM	Inorganic ion transport and metabolism
Be_0811	804	0.386816	828092	828895	+	sp|O69053|PTXC_PSEST	38	142	5e-40	Phosphite transport system permease protein ptxC OS=Pseudomonas stutzeri GN=ptxC PE=3 SV=1	SA0135	3e-94	Sau	P	COG3639	ABC-type phosphate/phosphonate transport system, permease component	METABOLISM	Inorganic ion transport and metabolism
Be_0812	621	0.328502	829365	829985	+	sp|O34454|YKAA_BACSU	82	350	1e-123	UPF0111 protein ykaA OS=Bacillus subtilis GN=ykaA PE=3 SV=1	BS_ykaA	1e-124	Bsu	P	COG1392	Phosphate transport regulator (distant homolog of PhoU)	METABOLISM	Inorganic ion transport and metabolism
Be_0813	999	0.37037	829998	830996	+	sp|O34436|PIT_BACSU	73	461	1e-163	Probable low-affinity inorganic phosphate transporter OS=Bacillus subtilis GN=pit PE=3 SV=2	lin2351	1e-151	Lin	P	COG0306	Phosphate/sulphate permeases	METABOLISM	Inorganic ion transport and metabolism
Be_0814	657	0.347032	831066	831722	+	sp|O34542|YFLK_BACSU	48	210	6e-68	Uncharacterized protein yflK OS=Bacillus subtilis GN=yflK PE=4 SV=1	BS_yflK	2e-68	Bsu	S	COG2258	Uncharacterized protein conserved in bacteria	POORLY CHARACTERIZED	Function unknown
Be_0815	789	0.351077	831989	832777	+	sp|Q47D24|SURE_DECAR	27	123	7e-33	5'-nucleotidase surE OS=Dechloromonas aromatica (strain RCB) GN=surE PE=3 SV=1	VC0531	3e-28	Vch	R	COG0496	Predicted acid phosphatase	POORLY CHARACTERIZED	General function prediction only
Be_0816	1020	0.401961	832777	833796	+	sp|P43951|Y131_HAEIN	28	80.9	6e-16	Uncharacterized protein HI_0131 OS=Haemophilus influenzae (strain ATCC 51907 / DSM 11121 / KW20 / Rd) GN=HI_0131 PE=1 SV=1	AGc3652	4e-87	Atu	P	COG1840	ABC-type Fe3+ transport system, periplasmic component	METABOLISM	Inorganic ion transport and metabolism
Be_0817	1728	0.358218	833810	835537	+	sp|Q57341|FBPB1_HAEIN	23	82.8	2e-15	Putative ferric transport system permease protein fbpB 1 OS=Haemophilus influenzae (strain ATCC 51907 / DSM 11121 / KW20 / Rd) GN=fbpB1 PE=3 SV=2	mll3625	3e-82	Mlo	P	COG1178	ABC-type Fe3+ transport system, permease component	METABOLISM	Inorganic ion transport and metabolism
Be_0818	1077	0.367688	835534	836610	+	sp|Q9I6T2|POTA1_PSEAE	40	276	2e-89	Spermidine/putrescine import ATP-binding protein PotA 1 OS=Pseudomonas aeruginosa (strain ATCC 15692 / PAO1 / 1C / PRS 101 / LMG 12228) GN=potA1 PE=3 SV=1	sll1878	1e-90	Syn	E	COG3842	ABC-type spermidine/putrescine transport systems, ATPase components	METABOLISM	Amino acid transport and metabolism
Be_0819	582	0.391753	836742	837323	+	sp|O06986|YVDD_BACSU	50	187	1e-59	LOG family protein yvdD OS=Bacillus subtilis GN=yvdD PE=1 SV=1	BS_yvdD	4e-60	Bsu	R	COG1611	Predicted Rossmann fold nucleotide-binding protein	POORLY CHARACTERIZED	General function prediction only
Be_0820	198	0.388889	837471	837668	-	sp|P32081|CSPB_BACSU	92	122	9e-38	Cold shock protein CspB OS=Bacillus subtilis GN=cspB PE=1 SV=1	BS_cspB	3e-38	Bsu	K	COG1278	Cold shock proteins	INFORMATION STORAGE AND PROCESSING	Transcription
Be_0821	1575	0.353016	837990	839564	+	sp|O34313|NTPES_BACSU	23	181	1e-47	Trifunctional nucleotide phosphoesterase protein YfkN OS=Bacillus subtilis GN=yfkN PE=1 SV=1	CAC1963	1e-163	Cac	F	COG0737	5'-nucleotidase/2',3'-cyclic phosphodiesterase and related esterases	METABOLISM	Nucleotide transport and metabolism
Be_0822	369	0.352304	839592	839960	+	sp|O34887|YFLB_BACSU	36	81.6	7e-20	Uncharacterized protein yflB OS=Bacillus subtilis GN=yflB PE=4 SV=2	BH0859	2e-28	---	---	---	---	---	---
Be_0823	834	0.371703	840011	840844	+						lin0949	5e-24	Lin	R	COG4814	Uncharacterized protein with an alpha/beta hydrolase fold	POORLY CHARACTERIZED	General function prediction only
Be_0824	1077	0.37883	840864	841940	-	sp|O31461|ILVE1_BACSU	63	475	1e-168	Branched-chain-amino-acid transaminase 1 OS=Bacillus subtilis GN=ilvE PE=1 SV=1	BS_ybgE	1e-168	Bsu	EH	COG0115	Branched-chain amino acid aminotransferase/4-amino-4-deoxychorismate lyase	METABOLISM	Amino acid transport and metabolism
Be_0825	630	0.371429	842161	842790	+	sp|O07617|PHOE_BACSU	33	112	4e-30	Uncharacterized phosphatase phoE OS=Bacillus subtilis GN=phoE PE=3 SV=1	BS_yhfR	1e-30	Bsu	G	COG0406	Fructose-2,6-bisphosphatase	METABOLISM	Carbohydrate transport and metabolism
Be_0826	903	0.379845	843168	844070	+	sp|P53608|ARGI_BACCD	57	113	9e-31	Arginase OS=Bacillus caldovelox GN=rocF PE=1 SV=1	BS_rocF	1e-28	Bsu	E	COG0010	Arginase/agmatinase/formimionoglutamate hydrolase, arginase family	METABOLISM	Amino acid transport and metabolism
Be_0827	1206	0.383914	844130	845335	-	sp|P38021|OAT_BACSU	80	672	0	Ornithine aminotransferase OS=Bacillus subtilis GN=rocD PE=2 SV=2	BS_rocD	0	Bsu	E	COG4992	Ornithine/acetylornithine aminotransferase	METABOLISM	Amino acid transport and metabolism
Be_0828	1410	0.343972	845639	847048	+	sp|P38022|ROCR_BACSU	62	586	0	Arginine utilization regulatory protein rocR OS=Bacillus subtilis GN=rocR PE=2 SV=2	BS_rocR	0	Bsu	KT	COG3829	Transcriptional regulator containing PAS, AAA-type ATPase, and DNA-binding domains	INFORMATION STORAGE AND PROCESSING	Transcription
Be_0829	939	0.388711	847244	848182	+	sp|P53608|ARGI_BACCD	71	444	1e-157	Arginase OS=Bacillus caldovelox GN=rocF PE=1 SV=1	BH2984	1e-151	Bha	E	COG0010	Arginase/agmatinase/formimionoglutamate hydrolase, arginase family	METABOLISM	Amino acid transport and metabolism
Be_0830	1437	0.390397	848441	849877	+	sp|P39137|ROCE_BACSU	65	605	0	Amino-acid permease RocE OS=Bacillus subtilis GN=rocE PE=2 SV=1	BS_rocE	0	Bsu	E	COG0833	Amino acid transporters	METABOLISM	Amino acid transport and metabolism
Be_0831	2133	0.35443	849906	852038	-	sp|O34748|RECQ_BACSU	48	609	0	Probable ATP-dependent DNA helicase recQ OS=Bacillus subtilis GN=recQ PE=3 SV=1	CAC2687	0	Cac	L	COG0514	Superfamily II DNA helicase	INFORMATION STORAGE AND PROCESSING	Replication, recombination and repair
Be_0832	1437	0.377871	852295	853731	+	sp|P39794|PTTBC_BACSU	65	622	0	PTS system trehalose-specific EIIBC component OS=Bacillus subtilis GN=treP PE=4 SV=3	BH2216_2	1e-175	Bha	G	COG1263	Phosphotransferase system IIC components, glucose/maltose/N-acetylglucosamine-specific	METABOLISM	Carbohydrate transport and metabolism
Be_0833	1662	0.358002	853762	855423	+	sp|P39795|TREC_BACSU	65	770	0	Trehalose-6-phosphate hydrolase OS=Bacillus subtilis GN=treA PE=1 SV=2	BH0872	0	Bha	G	COG0366	Glycosidases	METABOLISM	Carbohydrate transport and metabolism
Be_0834	717	0.365411	855480	856196	+	sp|P39796|TRER_BACSU	58	293	1e-100	Trehalose operon transcriptional repressor OS=Bacillus subtilis GN=treR PE=1 SV=2	BS_treR	1e-100	Bsu	K	COG2188	Transcriptional regulators	INFORMATION STORAGE AND PROCESSING	Transcription
Be_0835	225	0.293333	856276	856500	+
Be_0836	219	0.319635	856497	856715	+
Be_0837	1437	0.393876	857022	858458	+	sp|P39137|ROCE_BACSU	65	624	0	Amino-acid permease RocE OS=Bacillus subtilis GN=rocE PE=2 SV=1	BS_rocE	0	Bsu	E	COG0833	Amino acid transporters	METABOLISM	Amino acid transport and metabolism
Be_0838	768	0.377604	858504	859271	-	sp|O34572|YKOC_BACSU	43	209	3e-66	Putative HMP/thiamine permease protein YkoC OS=Bacillus subtilis GN=ykoC PE=1 SV=1	BS_ykoC	1e-66	Bsu	P	COG0619	ABC-type cobalt transport system, permease component CbiQ and related transporters	METABOLISM	Inorganic ion transport and metabolism
Be_0839	1674	0.37037	859261	860934	-	sp|O34362|YKOD_BACSU	45	461	1e-156	Putative HMP/thiamine import ATP-binding protein YkoD OS=Bacillus subtilis GN=ykoD PE=1 SV=2	BS_ykoD	1e-141	Bsu	P	COG1122	ABC-type cobalt transport system, ATPase component	METABOLISM	Inorganic ion transport and metabolism
Be_0840	609	0.412151	860909	861517	-	sp|O34738|YKOE_BACSU	55	69.7	2e-15	Putative HMP/thiamine permease protein ykoE OS=Bacillus subtilis GN=ykoE PE=1 SV=2	BS_ykoE	4e-21	Bsu	S	COG4721	Predicted membrane protein	POORLY CHARACTERIZED	Function unknown
Be_0841	612	0.401961	861514	862125	-	sp|O34738|YKOE_BACSU	51	83.6	1e-20	Putative HMP/thiamine permease protein ykoE OS=Bacillus subtilis GN=ykoE PE=1 SV=2	BS_ykoF	3e-84	---	---	---	---	---	---
Be_0842	1218	0.367816	862394	863611	-	sp|O34911|YKOF_BACSU	57	249	9e-84	Putative HMP/thiamine-binding protein ykoF OS=Bacillus subtilis GN=ykoF PE=1 SV=1	BS_yxaH	6e-52	Bsu	S	COG2311	Predicted membrane protein	POORLY CHARACTERIZED	Function unknown
Be_0843	717	0.37378	863792	864508	+	sp|P42107|YXAH_BACSU	29	180	2e-51	Uncharacterized protein yxaH OS=Bacillus subtilis GN=yxaH PE=4 SV=2	BH3426	3e-91	Bha	TK	COG0745	Response regulators consisting of a CheY-like receiver domain and a winged-helix DNA-binding domain	CELLULAR PROCESSES AND SIGNALING	Signal transduction mechanisms
Be_0844	1755	0.365242	864505	866259	+
Be_0845	543	0.322284	866269	866811	+
Be_0846	336	0.377976	866825	867160	-
Be_0847	1095	0.36895	867533	868627	-	sp|O07568|YHJN_BACSU	22	67.8	3e-11	Uncharacterized protein yhjN OS=Bacillus subtilis GN=yhjN PE=3 SV=1	SA1490	1e-18	Sau	R	COG3180	Putative ammonia monooxygenase	POORLY CHARACTERIZED	General function prediction only
Be_0848	1353	0.383592	868802	870154	+	sp|Q57772|Y326_METJA	42	349	1e-116	Putative permease MJ0326 OS=Methanocaldococcus jannaschii (strain ATCC 43067 / DSM 2661 / JAL-1 / JCM 10045 / NBRC 100440) GN=MJ0326 PE=3 SV=1	MJ0326	1e-116	Mja	R	COG2252	Permeases	POORLY CHARACTERIZED	General function prediction only
Be_0849	939	0.382322	870251	871189	+	sp|P37511|YYAM_BACSU	29	102	8e-24	Uncharacterized transporter yyaM OS=Bacillus subtilis GN=yyaM PE=3 SV=1	lin0496	5e-79	Lin	GER	COG0697	Permeases of the drug/metabolite transporter (DMT) superfamily	METABOLISM	Carbohydrate transport and metabolism
Be_0850	279	0.329749	871527	871805	+
Be_0851	927	0.377562	871860	872786	-	sp|Q65E18|PPAC_BACLD	77	493	1e-176	Probable manganese-dependent inorganic pyrophosphatase OS=Bacillus licheniformis (strain DSM 13 / ATCC 14580) GN=ppaC PE=3 SV=1	BS_yybQ	1e-166	Bsu	C	COG1227	Inorganic pyrophosphatase/exopolyphosphatase	METABOLISM	Energy production and conversion
Be_0852	675	0.321481	873020	873694	+	sp|P94504|YVRH_BACSU	38	147	8e-43	Transcriptional regulatory protein yvrH OS=Bacillus subtilis GN=yvrH PE=3 SV=4	CAC0289	5e-42	Cac	TK	COG0745	Response regulators consisting of a CheY-like receiver domain and a winged-helix DNA-binding domain	CELLULAR PROCESSES AND SIGNALING	Signal transduction mechanisms
Be_0853	1338	0.322123	873691	875028	+	sp|O31433|YBDK_BACSU	26	110	6e-26	Sensor histidine kinase ybdK OS=Bacillus subtilis GN=ybdK PE=3 SV=1	BS_ybdK	2e-26	Bsu	T	COG0642	Signal transduction histidine kinase	CELLULAR PROCESSES AND SIGNALING	Signal transduction mechanisms
Be_0854	927	0.335491	875175	876101	+	sp|P42332|BCRA_BACLI	37	188	9e-57	Bacitracin transport ATP-binding protein BcrA OS=Bacillus licheniformis GN=bcrA PE=3 SV=1	CAC2040	4e-56	Cac	V	COG1131	ABC-type multidrug transport system, ATPase component	CELLULAR PROCESSES AND SIGNALING	Defense mechanisms
Be_0855	735	0.306122	876082	876816	+
Be_0856	192	0.328125	876832	877023	+
Be_0857	963	0.36864	877201	878163	-	sp|O34966|ADCA_BACSU	34	194	7e-59	Probable zinc transport system zinc-binding lipoprotein AdcA OS=Bacillus subtilis GN=adcA PE=1 SV=1	BH0259	1e-84	Bha	P	COG0803	ABC-type metal ion transport system, periplasmic component/surface adhesin	METABOLISM	Inorganic ion transport and metabolism
Be_0858	1167	0.347044	878178	879344	-	sp|P94400|YCIC_BACSU	52	399	1e-137	Putative metal chaperone YciC OS=Bacillus subtilis GN=yciC PE=2 SV=1	BH1790	1e-156	Bha	R	COG0523	Putative GTPases (G3E family)	POORLY CHARACTERIZED	General function prediction only
Be_0859	1161	0.373816	879447	880607	-						SA0806	1e-79	---	---	---	---	---	---
Be_0860	978	0.355828	880851	881828	+	sp|P94395|YCGR_BACSU	48	265	2e-86	UPF0718 protein ycgR OS=Bacillus subtilis GN=ycgR PE=3 SV=1	BH1518	1e-119	Bha	R	COG0701	Predicted permeases	POORLY CHARACTERIZED	General function prediction only
Be_0861	951	0.371188	881839	882789	+	sp|P94394|YCGQ_BACSU	22	86.3	4e-18	UPF0703 protein ycgQ OS=Bacillus subtilis GN=ycgQ PE=3 SV=1	BH1517	2e-52	Bha	S	COG3689	Predicted membrane protein	POORLY CHARACTERIZED	Function unknown
Be_0862	297	0.279461	882797	883093	-
Be_0863	645	0.368992	883373	884017	-	sp|P54176|HLY3_BACCE	39	152	3e-45	Hemolysin-3 OS=Bacillus cereus PE=3 SV=1	BH2865	9e-67	Bha	R	COG1272	Predicted membrane protein, hemolysin III homolog	POORLY CHARACTERIZED	General function prediction only
Be_0864	525	0.361905	884249	884773	+						Z5884	9e-24	EcZ	S	COG4333	Uncharacterized protein conserved in bacteria	POORLY CHARACTERIZED	Function unknown
Be_0865	435	0.344828	884862	885296	+
Be_0866	735	0.365986	885380	886114	+	sp|Q81CG8|RPIA_BACCR	55	239	8e-79	Ribose-5-phosphate isomerase A OS=Bacillus cereus (strain ATCC 14579 / DSM 31) GN=rpiA PE=3 SV=1	lin0974	1e-66	Lin	G	COG0120	Ribose 5-phosphate isomerase	METABOLISM	Carbohydrate transport and metabolism
Be_0867	495	0.369697	886199	886693	-
Be_0868	1086	0.346225	886858	887943	-	sp|P44029|Y653_HAEIN	45	83.6	3e-17	Uncharacterized glycosyltransferase HI_0653 OS=Haemophilus influenzae (strain ATCC 51907 / DSM 11121 / KW20 / Rd) GN=HI_0653 PE=3 SV=1	lin0696	2e-23	Lin	M	COG0463	Glycosyltransferases involved in cell wall biogenesis	CELLULAR PROCESSES AND SIGNALING	Cell wall/membrane/envelope biogenesis
Be_0869	2712	0.528761	888100	890811	-
Be_0870	297	0.380471	890960	891256	+	sp|P10571|SAS2_BACME	81	95.5	2e-26	Small, acid-soluble spore protein C2 OS=Bacillus megaterium GN=SASP-C2 PE=3 SV=1	BH3202	7e-25	---	---	---	---	---	---
Be_0871	591	0.340102	891332	891922	-	sp|P96598|YDBC_BACSU	39	68.9	4e-14	Uncharacterized protein ydbC OS=Bacillus subtilis GN=ydbC PE=4 SV=1	BS_ydbC	1e-14	---	---	---	---	---	---
Be_0872	627	0.357257	892127	892753	+	sp|Q9I310|Y1727_PSEAE	34	93.6	5e-21	Uncharacterized signaling protein PA1727 OS=Pseudomonas aeruginosa (strain ATCC 15692 / PAO1 / 1C / PRS 101 / LMG 12228) GN=PA1727 PE=4 SV=1	STM3388_1	8e-28	Sty	T	COG3300	MHYT domain (predicted integral membrane sensor domain)	CELLULAR PROCESSES AND SIGNALING	Signal transduction mechanisms
Be_0873	1140	0.324561	892738	893877	+	sp|P38097|YEGE_ECOLI	39	75.5	2e-13	Probable diguanylate cyclase YegE OS=Escherichia coli (strain K12) GN=yegE PE=2 SV=2	PA4601_2	3e-18	Pae	T	COG2199	FOG: GGDEF domain	CELLULAR PROCESSES AND SIGNALING	Signal transduction mechanisms
Be_0874	1074	0.360335	893835	894908	+	sp|Q9I310|Y1727_PSEAE	42	289	5e-91	Uncharacterized signaling protein PA1727 OS=Pseudomonas aeruginosa (strain ATCC 15692 / PAO1 / 1C / PRS 101 / LMG 12228) GN=PA1727 PE=4 SV=1	RSc0510_3	2e-84	Rso	T	COG2200	FOG: EAL domain	CELLULAR PROCESSES AND SIGNALING	Signal transduction mechanisms
Be_0875	1299	0.34873	895378	896676	+	sp|P0DB61|HASA_STRPQ	49	421	1e-144	Hyaluronan synthase OS=Streptococcus pyogenes serotype M3 (strain SSI-1) GN=hasA PE=3 SV=1	SPy2200	1e-144	Spy	M	COG1215	Glycosyltransferases, probably involved in cell wall biogenesis	CELLULAR PROCESSES AND SIGNALING	Cell wall/membrane/envelope biogenesis
Be_0876	1350	0.342222	896693	898042	+	sp|P39861|CAPL_STAAU	35	234	3e-71	Protein CapL OS=Staphylococcus aureus GN=capL PE=3 SV=1	TM0583	1e-151	Tma	M	COG0677	UDP-N-acetyl-D-mannosaminuronate dehydrogenase	CELLULAR PROCESSES AND SIGNALING	Cell wall/membrane/envelope biogenesis
Be_0877	477	0.377358	898414	898890	-
Be_0878	735	0.337415	899048	899782	+	sp|P96717|YWQE_BACSU	29	90.5	9e-21	Tyrosine-protein phosphatase YwqE OS=Bacillus subtilis GN=ywqE PE=1 SV=1	BS_ywqE	3e-21	Bsu	GM	COG4464	Capsular polysaccharide biosynthesis protein	METABOLISM	Carbohydrate transport and metabolism
Be_0879	891	0.358025	900137	901027	+	sp|Q05852|GTAB_BACSU	79	481	1e-172	UTP--glucose-1-phosphate uridylyltransferase OS=Bacillus subtilis GN=gtaB PE=1 SV=1	BS_gtaB	1e-173	Bsu	M	COG1210	UDP-glucose pyrophosphorylase	CELLULAR PROCESSES AND SIGNALING	Cell wall/membrane/envelope biogenesis
Be_0880	729	0.360768	901513	902241	+	sp|P96715|YWQC_BACSU	44	200	3e-63	Probable capsular polysaccharide biosynthesis protein YwqC OS=Bacillus subtilis GN=ywqC PE=3 SV=1	BH3669	5e-67	Bha	M	COG3944	Capsular polysaccharide biosynthesis protein	CELLULAR PROCESSES AND SIGNALING	Cell wall/membrane/envelope biogenesis
Be_0881	699	0.359084	902234	902932	+	sp|P96716|YWQD_BACSU	59	265	5e-89	Tyrosine-protein kinase YwqD OS=Bacillus subtilis GN=ywqD PE=1 SV=1	BH3668	1e-94	Bha	D	COG0489	ATPases involved in chromosome partitioning	CELLULAR PROCESSES AND SIGNALING	Cell cycle control, cell division, chromosome partitioning
Be_0882	1758	0.360637	903030	904787	+	sp|P94513|LYTS_BACSU	49	560	0	Sensor protein lytS OS=Bacillus subtilis GN=lytS PE=3 SV=1	BS_lytS	0	Bsu	T	COG3275	Putative regulator of cell autolysis	CELLULAR PROCESSES AND SIGNALING	Signal transduction mechanisms
Be_0883	738	0.353659	904762	905499	+	sp|Q814J1|LYTT_BACCR	53	264	3e-88	Sensory transduction protein lytT OS=Bacillus cereus (strain ATCC 14579 / DSM 31) GN=lytT PE=4 SV=1	BS_lytT	2e-78	Bsu	KT	COG3279	Response regulator of the LytR/AlgR family	INFORMATION STORAGE AND PROCESSING	Transcription
Be_0884	1797	0.395659	905632	907428	+	sp|P94532|CSTA_BACSU	75	915	0	Carbon starvation protein A homolog OS=Bacillus subtilis GN=cstA PE=3 SV=2	BS_cstA	0	Bsu	T	COG1966	Carbon starvation protein, predicted membrane protein	CELLULAR PROCESSES AND SIGNALING	Signal transduction mechanisms
Be_0885	906	0.369757	907718	908623	+	sp|Q81HT3|QOX2_BACCR	49	273	4e-90	Quinol oxidase subunit 2 OS=Bacillus cereus (strain ATCC 14579 / DSM 31) GN=qoxA PE=1 SV=1	lin0013	2e-81	Lin	C	COG1622	Heme/copper-type cytochrome/quinol oxidases, subunit 2	METABOLISM	Energy production and conversion
Be_0886	1206	0.373134	908680	909885	+	sp|P34956|QOX1_BACSU	80	664	0	Quinol oxidase subunit 1 OS=Bacillus subtilis GN=qoxB PE=3 SV=1	BS_qoxB	0	Bsu	C	COG0843	Heme/copper-type cytochrome/quinol oxidases, subunit 1	METABOLISM	Energy production and conversion
Be_0887	537	0.39851	910096	910632	+	sp|P34956|QOX1_BACSU	55	241	5e-75	Quinol oxidase subunit 1 OS=Bacillus subtilis GN=qoxB PE=3 SV=1	BS_qoxB	2e-75	Bsu	C	COG0843	Heme/copper-type cytochrome/quinol oxidases, subunit 1	METABOLISM	Energy production and conversion
Be_0888	618	0.372168	910636	911253	+	sp|E0TW65|QOX3_BACPZ	51	167	7e-52	Quinol oxidase subunit 3 OS=Bacillus subtilis subsp. spizizenii (strain ATCC 23059 / NRRL B-14472 / W23) GN=qoxC PE=1 SV=1	BS_qoxC	6e-52	Bsu	C	COG1845	Heme/copper-type cytochrome/quinol oxidase, subunit 3	METABOLISM	Energy production and conversion
Be_0889	318	0.367925	911256	911573	+	sp|P34959|QOX4_BACSU	40	72	2e-16	Quinol oxidase subunit 4 OS=Bacillus subtilis GN=qoxD PE=3 SV=3	lin0016	4e-19	Lin	C	COG3125	Heme/copper-type cytochrome/quinol oxidase, subunit 4	METABOLISM	Energy production and conversion
Be_0890	423	0.36643	911706	912128	-	sp|P96625|YDCH_BACSU	53	144	6e-44	Uncharacterized HTH-type transcriptional regulator ydcH OS=Bacillus subtilis GN=ydcH PE=4 SV=1	BS_ydcH	2e-44	Bsu	K	COG1846	Transcriptional regulators	INFORMATION STORAGE AND PROCESSING	Transcription
Be_0891	939	0.368477	912351	913289	-	sp|Q65E87|LYAT_BACLD	58	356	1e-122	Transcriptional regulator lytR OS=Bacillus licheniformis (strain DSM 13 / ATCC 14580) GN=lytR PE=3 SV=1	BS_lytR	1e-121	Bsu	K	COG1316	Transcriptional regulator	INFORMATION STORAGE AND PROCESSING	Transcription
Be_0892	390	0.374359	913614	914003	+	sp|O34882|YOLI_BACSU	73	208	9e-70	Probable tautomerase yolI OS=Bacillus subtilis GN=yolI PE=3 SV=1	BS_yodA	3e-70	---	---	---	---	---	---
Be_0893	765	0.345098	914115	914879	+	sp|P71039|MTA_BACSU	32	166	1e-49	HTH-type transcriptional activator mta OS=Bacillus subtilis GN=mta PE=1 SV=1	BS_mta	4e-50	Bsu	K	COG0789	Predicted transcriptional regulators	INFORMATION STORAGE AND PROCESSING	Transcription
Be_0894	1401	0.340471	914919	916319	-	sp|P94576|YWOF_BACSU	50	434	1e-148	Uncharacterized protein ywoF OS=Bacillus subtilis GN=ywoF PE=4 SV=1	BS_ywoF	1e-149	---	---	---	---	---	---
Be_0895	624	0.383013	916693	917316	-	sp|A4IT60|KYNB_GEOTN	64	268	5e-91	Kynurenine formamidase OS=Geobacillus thermodenitrificans (strain NG80-2) GN=kynB PE=3 SV=1	PA2081	1e-47	Pae	R	COG1878	Predicted metal-dependent hydrolase	POORLY CHARACTERIZED	General function prediction only
Be_0896	840	0.375	917334	918173	-	sp|A4IT59|T23O_GEOTN	71	425	1e-151	Tryptophan 2,3-dioxygenase OS=Geobacillus thermodenitrificans (strain NG80-2) GN=kynA PE=3 SV=1	RSc0758	1e-111	Rso	E	COG3483	Tryptophan 2,3-dioxygenase (vermilion)	METABOLISM	Amino acid transport and metabolism
Be_0897	1287	0.376068	918210	919496	-	sp|A4IT57|KYNU_GEOTN	70	664	0	Kynureninase OS=Geobacillus thermodenitrificans (strain NG80-2) GN=kynU PE=3 SV=2	YLR231c	5e-78	Sce	E	COG3844	Kynureninase	METABOLISM	Amino acid transport and metabolism
Be_0898	633	0.327014	919656	920288	+
Be_0899	519	0.337187	920285	920803	+
Be_0900	291	0.378007	920826	921116	-
Be_0901	204	0.318627	921110	921313	-	J8MFS1_BACCE	123	55.8	3.2e-08	Sigma-70 family RNA polymerase sigma factor 0S=Bacillus cereus VD169
Be_0902	174	0.362069	921479	921652	+
Be_0903	537	0.327747	921822	922358	+
Be_0904	819	0.387057	922458	923276	+	sp|Q02769|FDFT_RAT	29.39	88.9669	6.48507e-19	sp|Q02769|FDFT_RAT Squalene synthase OS=Rattus norvegicus GN=Fdft1 PE=2 SV=1	sll0513	1e-104	Syn	I	COG1562	Phytoene/squalene synthetase	METABOLISM	Lipid transport and metabolism
Be_0905	1305	0.382375	923307	924611	-	sp|P0C0L7|PROP_ECOLI	39.02	265.774	3.03099e-81	sp|P0C0L7|PROP_ECOLI Proline/betaine transporter OS=Escherichia coli (strain K12) GN=proP PE=1 SV=1	proP	3e-83	Eco	GEPR	COG0477	Permeases of the major facilitator superfamily	METABOLISM	Carbohydrate transport and metabolism
Be_0906	279	0.329749	924722	925000	-
Be_0907	582	0.319588	925165	925746	-
Be_0908	564	0.349291	926080	926643	-	sp|P41027|LEP_BACCL	43.72	162.155	1.64342e-48	sp|P41027|LEP_BACCL Signal peptidase I OS=Bacillus caldolyticus GN=lepB PE=3 SV=1	SA0826	2e-43	Sau	U	COG0681	Signal peptidase I	CELLULAR PROCESSES AND SIGNALING	Intracellular trafficking, secretion, and vesicular transport
Be_0909	357	0.35014	926734	927090	-
Be_0910	726	0.359504	927189	927914	-
Be_0911	246	0.341463	928340	928585	+
Be_0912	84	0.297619	928774	928857	+
Be_0913	1626	0.381304	929012	930637	+	sp|P54551|YQJN_BACSU	45.42	478.789	1.0861e-161	sp|P54551|YQJN_BACSU Uncharacterized protein YqjN OS=Bacillus subtilis (strain 168) GN=yqjN PE=4 SV=2	BS_yqjN	1e-163	Bsu	E	COG4187	Arginine degradation protein (predicted deacylase)	METABOLISM	Amino acid transport and metabolism
Be_0914	243	0.320988	930700	930942	+
Be_0915	1434	0.374477	931198	932631	+	sp|C0SPC0|YOAI_BACSU	52.3	542.347	0	sp|C0SPC0|YOAI_BACSU Probable 4-hydroxyphenylacetate 3-monooxygenase OS=Bacillus subtilis (strain 168) GN=yoaI PE=3 SV=1	BH3836	1e-167	Bha	Q	COG2368	Aromatic ring hydroxylase	METABOLISM	Secondary metabolites biosynthesis, transport and catabolism
Be_0916	1296	0.383488	932791	934086	-	sp|O34978|PBUO_BACSU	69.93	571.237	0	sp|O34978|PBUO_BACSU Guanine/hypoxanthine permease PbuO OS=Bacillus subtilis (strain 168) GN=pbuO PE=1 SV=1	BS_ytiP	0	Bsu	R	COG2252	Permeases	POORLY CHARACTERIZED	General function prediction only
Be_0917	1257	0.361177	934481	935737	+
Be_0918	489	0.390593	935892	936380	+	sp|Q5WGB8|RACA_BACSK	27.37	75.0998	9.74954e-16	sp|Q5WGB8|RACA_BACSK Chromosome-anchoring protein RacA OS=Bacillus clausii (strain KSM-K16) GN=racA PE=3 SV=1	BH1706	1e-16	Bha	K	COG0789	Predicted transcriptional regulators	INFORMATION STORAGE AND PROCESSING	Transcription
Be_0919	426	0.377934	936572	936997	+	sp|P54182|YPOP_BACSU	50	141.739	8.87079e-42	sp|P54182|YPOP_BACSU Uncharacterized HTH-type transcriptional regulator YpoP OS=Bacillus subtilis (strain 168) GN=ypoP PE=3 SV=1	BS_ypoP	2e-43	Bsu	K	COG1846	Transcriptional regulators	INFORMATION STORAGE AND PROCESSING	Transcription
Be_0920	960	0.390625	937143	938102	+	sp|Q9KLX6|MSRAB_VIBCH	50	359.377	9.40222e-121	sp|Q9KLX6|MSRAB_VIBCH Peptide methionine sulfoxide reductase MsrA/MsrB OS=Vibrio cholerae serotype O1 (strain ATCC 39315 / El Tor Inaba N16961) GN=msrAB PE=3 SV=2	BS_yppP	7e-94	Bsu	O	COG0225	Peptide methionine sulfoxide reductase	CELLULAR PROCESSES AND SIGNALING	Posttranslational modification, protein turnover, chaperones
Be_0921	1110	0.340541	938119	939228	-	sp|Q93LK8|GERQB_BACCE	41.21	294.278	7.30451e-95	sp|Q93LK8|GERQB_BACCE Spore germination protein GerQB OS=Bacillus cereus GN=gerQB PE=3 SV=1	BH1455	3e-97	---	---	---	---	---	---
Be_0922	1092	0.341575	939248	940339	-	sp|Q93LK7|GERQC_BACCE	25.66	155.221	9.31417e-42	sp|Q93LK7|GERQC_BACCE Spore germination protein GerQC OS=Bacillus cereus GN=gerQC PE=3 SV=1	BH1599	6e-46	---	---	---	---	---	---
Be_0923	1509	0.373095	940336	941844	-	sp|Q93LK9|GERQA_BACCE	46.78	359.377	2.1779e-116	sp|Q93LK9|GERQA_BACCE Spore germination protein GerQA OS=Bacillus cereus GN=gerQA PE=3 SV=1	BH1456	1e-117	---	---	---	---	---	---
Be_0924	639	0.369327	942061	942699	+	sp|O34908|YKOX_BACSU	66.28	243.817	1.87349e-79	sp|O34908|YKOX_BACSU Uncharacterized membrane protein YkoX OS=Bacillus subtilis (strain 168) GN=ykoX PE=3 SV=1	BS_ykoX	8e-82	Bsu	S	COG0586	Uncharacterized membrane-associated protein	POORLY CHARACTERIZED	Function unknown
Be_0925	807	0.38166	942979	943785	+	sp|O34997|YKOY_BACSU	65.85	261.536	5.28528e-84	sp|O34997|YKOY_BACSU Uncharacterized membrane protein YkoY OS=Bacillus subtilis (strain 168) GN=ykoY PE=3 SV=1	BS_ykoY	5e-86	Bsu	P	COG0861	Membrane protein TerC, possibly involved in tellurium resistance	METABOLISM	Inorganic ion transport and metabolism
Be_0926	723	0.384509	944013	944735	+	sp|O31654|SIGI_BACSU	55.65	268.085	4.29337e-88	sp|O31654|SIGI_BACSU RNA polymerase sigma factor SigI OS=Bacillus subtilis (strain 168) GN=sigI PE=1 SV=1	BS_ykoZ	3e-90	Bsu	K	COG1191	DNA-directed RNA polymerase specialized sigma subunit	INFORMATION STORAGE AND PROCESSING	Transcription
Be_0927	1140	0.369298	944732	945871	+	sp|O31655|RSGI_BACSU	32.58	123.635	3.59768e-30	sp|O31655|RSGI_BACSU Anti-sigma-I factor RsgI OS=Bacillus subtilis (strain 168) GN=rsgI PE=1 SV=1	BS_ykrI	4e-31	---	---	---	---	---	---
Be_0928	186	0.403226	945927	946112	-	sp|P10572|SAS3_BACME	89.29	106.301	3.8354e-30	sp|P10572|SAS3_BACME Small, acid-soluble spore protein C3 OS=Bacillus megaterium GN=SASP-C3 PE=3 SV=1	BS_sspD	3e-27	---	---	---	---	---	---
Be_0929	513	0.354776	946219	946731	-
Be_0930	447	0.36689	946847	947293	-	sp|C0H3Y4|YIZB_BACSU	31.82	48.1358	1.09068e-06	sp|C0H3Y4|YIZB_BACSU Putative DNA-binding protein YizB OS=Bacillus subtilis (strain 168) GN=yizB PE=4 SV=1
Be_0931	717	0.37378	947591	948307	+
Be_0932	747	0.402945	948373	949119	+	sp|P51831|FABG_BACSU	46.12	220.705	1.66428e-69	sp|P51831|FABG_BACSU 3-oxoacyl-[acyl-carrier-protein] reductase FabG OS=Bacillus subtilis (strain 168) GN=fabG PE=3 SV=3	BH2491	6e-82	Bha	IQR	COG1028	Dehydrogenases with different specificities (related to short-chain alcohol dehydrogenases)	METABOLISM	Lipid transport and metabolism
Be_0933	1095	0.379909	949200	950294	+	sp|I3R9Z4|PHAC_HALMT	38.86	273.092	4.45606e-85	sp|I3R9Z4|PHAC_HALMT Poly(3-hydroxyalkanoate) polymerase subunit PhaC OS=Haloferax mediterranei (strain ATCC 33500 / DSM 1411 / JCM 8866 / NBRC 14739 / NCIMB 2177 / R-4) GN=phaC PE=1 SV=1	slr1830	2e-71	Syn	I	COG3243	Poly(3-hydroxyalkanoate) synthetase	METABOLISM	Lipid transport and metabolism
Be_0934	1338	0.389387	950312	951649	-	sp|P94534|GLCF_BACSU	66.29	624.78	0	sp|P94534|GLCF_BACSU Probable glycolate oxidase iron-sulfur subunit OS=Bacillus subtilis (strain 168) GN=glcF PE=3 SV=1	BS_ysfD	0	Bsu	C	COG0247	Fe-S oxidoreductase	METABOLISM	Energy production and conversion
Be_0935	1413	0.401274	951646	953058	-	sp|P94535|GLCD_BACSU	71.73	686.026	0	sp|P94535|GLCD_BACSU Glycolate oxidase subunit GlcD OS=Bacillus subtilis (strain 168) GN=glcD PE=3 SV=1	BS_ysfC	0	Bsu	C	COG0277	FAD/FMN-containing dehydrogenases	METABOLISM	Energy production and conversion
Be_0936	1362	0.348018	953246	954607	+	sp|O31658|KTRD_BACSU	57.91	481.1	2.30235e-165	sp|O31658|KTRD_BACSU Ktr system potassium uptake protein D OS=Bacillus subtilis (strain 168) GN=ktrD PE=3 SV=1	BS_ykrM	1e-167	Bsu	P	COG0168	Trk-type K+ transport systems, membrane components	METABOLISM	Inorganic ion transport and metabolism
Be_0937	177	0.40113	954722	954898	+
Be_0938	147	0.380952	954891	955037	+
Be_0939	1770	0.352542	955065	956834	-	sp|O58549|Y819_PYRHO	24.41	105.531	8.08672e-23	sp|O58549|Y819_PYRHO Uncharacterized methyltransferase PH0819 OS=Pyrococcus horikoshii (strain ATCC 700860 / DSM 12428 / JCM 9974 / NBRC 100139 / OT-3) GN=PH0819 PE=3 SV=1	BH2952_1	0	Bha	C	COG1032	Fe-S oxidoreductase	METABOLISM	Energy production and conversion
Be_0940	720	0.373611	957045	957764	+	sp|O07007|LUTR_BACSU	59.41	253.062	1.24164e-82	sp|O07007|LUTR_BACSU HTH-type transcriptional regulator LutR OS=Bacillus subtilis (strain 168) GN=lutR PE=1 SV=1	BH1835	5e-68	Bha	K	COG2186	Transcriptional regulators	INFORMATION STORAGE AND PROCESSING	Transcription
Be_0941	1521	0.39119	957928	959448	+	sp|O32090|PNCB_BACSU	62.8	655.981	0	sp|O32090|PNCB_BACSU Nicotinate phosphoribosyltransferase OS=Bacillus subtilis (strain 168) GN=pncB PE=3 SV=1	BS_yueK	0	Bsu	H	COG1488	Nicotinic acid phosphoribosyltransferase	METABOLISM	Coenzyme transport and metabolism
Be_0942	834	0.376499	959541	960374	+	sp|Q1WSR2|NADE_LACS1	67.03	394.045	1.6429e-136	sp|Q1WSR2|NADE_LACS1 NH(3)-dependent NAD(+) synthetase OS=Lactobacillus salivarius (strain UCC118) GN=nadE PE=3 SV=1	ZnadE	1e-136	EcZ	H	COG0171	NAD synthase	METABOLISM	Coenzyme transport and metabolism
Be_0943	780	0.347436	960411	961190	-	sp|O34627|PHOT_BACSU	56.1	297.745	2.78307e-99	sp|O34627|PHOT_BACSU Blue-light photoreceptor OS=Bacillus subtilis (strain 168) GN=pfyP PE=1 SV=1	BS_ytvA_1	2e-51	Bsu	T	COG2202	FOG: PAS/PAC domain	CELLULAR PROCESSES AND SIGNALING	Signal transduction mechanisms
Be_0944	1782	0.393378	961481	963262	+	sp|Q57251|Y1218_HAEIN	30.87	177.178	8.78428e-47	sp|Q57251|Y1218_HAEIN Putative L-lactate permease OS=Haemophilus influenzae (strain ATCC 51907 / DSM 11121 / KW20 / Rd) GN=HI_1218 PE=3 SV=1	BH1831	0	Bha	C	COG1620	L-lactate permease	METABOLISM	Energy production and conversion
Be_0945	717	0.417015	963386	964102	+	sp|C5D587|LUTA_GEOSW	75.63	390.963	1.21204e-136	sp|C5D587|LUTA_GEOSW Lactate utilization protein A OS=Geobacillus sp. (strain WCH70) GN=lutA PE=3 SV=1	BS_yvfV	1e-125	Bsu	C	COG0247	Fe-S oxidoreductase	METABOLISM	Energy production and conversion
Be_0946	1425	0.395088	964118	965542	+	sp|C5D586|LUTB_GEOSW	80.43	796.579	0	sp|C5D586|LUTB_GEOSW Lactate utilization protein B OS=Geobacillus sp. (strain WCH70) GN=lutB PE=3 SV=1	BS_yvfW	0	Bsu	C	COG1139	Uncharacterized conserved protein containing a ferredoxin-like domain	METABOLISM	Energy production and conversion
Be_0947	702	0.374644	965539	966240	+	sp|C5D585|LUTC_GEOSW	61.09	307.375	9.94797e-104	sp|C5D585|LUTC_GEOSW Lactate utilization protein C OS=Geobacillus sp. (strain WCH70) GN=lutC PE=3 SV=1	BS_yvbY	1e-23	Bsu	S	COG1556	Uncharacterized conserved protein	POORLY CHARACTERIZED	Function unknown
Be_0948	2199	0.360618	966384	968582	+	sp|O31661|KINE_BACSU	47.55	655.981	0	sp|O31661|KINE_BACSU Sporulation kinase E OS=Bacillus subtilis (strain 168) GN=kinE PE=1 SV=1	BS_ykrQ_3	1e-108	Bsu	T	COG0642	Signal transduction histidine kinase	CELLULAR PROCESSES AND SIGNALING	Signal transduction mechanisms
Be_0949	501	0.383234	968579	969079	+	sp|P11742|OGT_BACSU	48.12	148.288	1.25135e-43	sp|P11742|OGT_BACSU Methylated-DNA--protein-cysteine methyltransferase, constitutive OS=Bacillus subtilis (strain 168) GN=ogt PE=1 SV=1	BS_dat	1e-45	Bsu	L	COG0350	Methylated DNA-protein cysteine methyltransferase	INFORMATION STORAGE AND PROCESSING	Replication, recombination and repair
Be_0950	123	0.373984	969105	969227	-
Be_0951	1047	0.371538	969360	970406	-	sp|A7Z3X0|MTNA_BACA2	64.72	412.149	2.41885e-141	sp|A7Z3X0|MTNA_BACA2 Methylthioribose-1-phosphate isomerase OS=Bacillus amyloliquefaciens subsp. plantarum (strain DSM 23117 / BGSC 10A6 / FZB42) GN=mtnA PE=3 SV=1	BS_ykrS	1e-141	Bsu	J	COG0182	Predicted translation initiation factor 2B subunit, eIF-2B alpha/beta/delta family	INFORMATION STORAGE AND PROCESSING	Translation, ribosomal structure and biogenesis
Be_0952	1212	0.364686	970423	971634	-	sp|C5D7U6|MTNK_GEOSW	62.18	487.263	3.03339e-169	sp|C5D7U6|MTNK_GEOSW Methylthioribose kinase OS=Geobacillus sp. (strain WCH70) GN=mtnK PE=3 SV=1	BS_ykrT	5e-88	Bsu	R	COG4857	Predicted kinase	POORLY CHARACTERIZED	General function prediction only
Be_0953	1176	0.393707	972102	973277	+	sp|O31665|MTNE_BACSU	65.37	527.324	0	sp|O31665|MTNE_BACSU Transaminase MtnE OS=Bacillus subtilis (strain 168) GN=mtnE PE=3 SV=1	BS_ykrV	0	Bsu	E	COG0436	Aspartate/tyrosine/aromatic aminotransferase	METABOLISM	Amino acid transport and metabolism
Be_0954	1218	0.385878	973524	974741	+	sp|C5D7U9|MTNW_GEOSW	66.34	528.48	0	sp|C5D7U9|MTNW_GEOSW 2,3-diketo-5-methylthiopentyl-1-phosphate enolase OS=Geobacillus sp. (strain WCH70) GN=mtnW PE=3 SV=1	BS_ykrW	0	Bsu	G	COG1850	Ribulose 1,5-bisphosphate carboxylase, large subunit	METABOLISM	Carbohydrate transport and metabolism
Be_0955	663	0.351433	974738	975400	+	sp|Q5L1E1|MTNX_GEOKA	60.75	295.049	2.41428e-99	sp|Q5L1E1|MTNX_GEOKA 2-hydroxy-3-keto-5-methylthiopentenyl-1-phosphate phosphatase OS=Geobacillus kaustophilus (strain HTA426) GN=mtnX PE=3 SV=1	BS_ykrX	3e-88	Bsu	E	COG4359	Uncharacterized conserved protein, possibly involved in methylthioadenosine recycling	METABOLISM	Amino acid transport and metabolism
Be_0956	633	0.369668	975397	976029	+	sp|O31668|MTNB_BACSU	68.12	282.337	8.69716e-95	sp|O31668|MTNB_BACSU Methylthioribulose-1-phosphate dehydratase OS=Bacillus subtilis (strain 168) GN=mtnB PE=1 SV=1	BS_ykrY	6e-97	Bsu	G	COG0235	Ribulose-5-phosphate 4-epimerase and related epimerases and aldolases	METABOLISM	Carbohydrate transport and metabolism
Be_0957	525	0.36	976042	976566	+	sp|A7GS63|MTND_BACCN	77.06	259.225	6.97276e-87	sp|A7GS63|MTND_BACCN Acireductone dioxygenase OS=Bacillus cereus subsp. cytotoxis (strain NVH 391-98) GN=mtnD PE=3 SV=1	BS_ykrZ	3e-86	Bsu	S	COG1791	Uncharacterized conserved protein, contains double-stranded beta-helix domain	POORLY CHARACTERIZED	Function unknown
Be_0958	255	0.376471	976936	977190	+
Be_0959	732	0.378415	977345	978076	-	sp|Q06916|GUFA_MYXXA	36.22	115.161	4.69062e-29	sp|Q06916|GUFA_MYXXA Protein GufA OS=Myxococcus xanthus GN=gufA PE=4 SV=1	TM1738	5e-42	Tma	P	COG0428	Predicted divalent heavy-metal cations transporter	METABOLISM	Inorganic ion transport and metabolism
Be_0960	774	0.346253	978210	978983	-						L51063	4e-66	Lla	C	COG1085	Galactose-1-phosphate uridylyltransferase	METABOLISM	Energy production and conversion
Be_0961	1527	0.35167	979060	980586	-	sp|O31671|KIND_BACSU	41.33	372.859	1.73136e-121	sp|O31671|KIND_BACSU Sporulation kinase D OS=Bacillus subtilis (strain 168) GN=kinD PE=1 SV=1	BS_ykvD	1e-123	Bsu	T	COG0642	Signal transduction histidine kinase	CELLULAR PROCESSES AND SIGNALING	Signal transduction mechanisms
Be_0962	459	0.326797	980834	981292	+	sp|O31672|MHQR_BACSU	65.25	183.726	6.85015e-58	sp|O31672|MHQR_BACSU HTH-type transcriptional regulator MhqR OS=Bacillus subtilis (strain 168) GN=mhqR PE=2 SV=1	BS_ykvE	7e-60	Bsu	K	COG1846	Transcriptional regulators	INFORMATION STORAGE AND PROCESSING	Transcription
Be_0963	1590	0.341509	981320	982909	-	sp|P16497|KINA_BACSU	47.54	208.379	8.21933e-58	sp|P16497|KINA_BACSU Sporulation kinase A OS=Bacillus subtilis (strain 168) GN=kinA PE=1 SV=2	BS_kinA_3	3e-64	Bsu	T	COG0642	Signal transduction histidine kinase	CELLULAR PROCESSES AND SIGNALING	Signal transduction mechanisms
Be_0964	369	0.409214	983242	983610	+
Be_0965	2121	0.380481	983652	985772	-	sp|O31673|CLPE_BACSU	68.93	921.383	0	sp|O31673|CLPE_BACSU ATP-dependent Clp protease ATP-binding subunit ClpE OS=Bacillus subtilis (strain 168) GN=clpE PE=1 SV=1	BS_clpE	0	Bsu	O	COG0542	ATPases with chaperone activity, ATP-binding subunit	CELLULAR PROCESSES AND SIGNALING	Posttranslational modification, protein turnover, chaperones
Be_0966	1380	0.355797	986184	987563	+	sp|P27611|NHAC_BACPE	54.06	332.028	7.92059e-107	sp|P27611|NHAC_BACPE Na(+)/H(+) antiporter NhaC OS=Bacillus pseudofirmus (strain OF4) GN=nhaC PE=3 SV=3	BS_nhaC	1e-88	Bsu	C	COG1757	Na+/H+ antiporter	METABOLISM	Energy production and conversion
Be_0967	876	0.36758	987716	988591	+	sp|O34493|YTMA_BACSU	29.2	96.6709	5.70879e-22	sp|O34493|YTMA_BACSU Uncharacterized peptidase YtmA OS=Bacillus subtilis (strain 168) GN=ytmA PE=3 SV=1	BH3306	6e-27	Bha	E	COG1506	Dipeptidyl aminopeptidases/acylaminoacyl-peptidases	METABOLISM	Amino acid transport and metabolism
Be_0968	423	0.352246	988615	989037	-	sp|O31670|YKVA_BACSU	34.31	63.5438	2.84712e-12	sp|O31670|YKVA_BACSU Uncharacterized membrane protein YkvA OS=Bacillus subtilis (strain 168) GN=ykvA PE=4 SV=1	MA0772	5e-17	Mac	S	COG3339	Uncharacterized conserved protein	POORLY CHARACTERIZED	Function unknown
Be_0969	135	0.385185	989229	989363	+
Be_0970	693	0.392496	989687	990379	+	sp|C5D7Y2|QUEC_GEOSW	79.25	367.081	1.35586e-127	sp|C5D7Y2|QUEC_GEOSW 7-cyano-7-deazaguanine synthase OS=Geobacillus sp. (strain WCH70) GN=queC PE=3 SV=1	BS_ykvJ	1e-123	Bsu	R	COG0603	Predicted PP-loop superfamily ATPase	POORLY CHARACTERIZED	General function prediction only
Be_0971	444	0.382883	990345	990788	+	sp|O31676|QUED_BACSU	67.61	213.386	1.52316e-69	sp|O31676|QUED_BACSU 6-carboxy-5,6,7,8-tetrahydropterin synthase OS=Bacillus subtilis (strain 168) GN=queD PE=1 SV=2	BS_ykvK	4e-71	Bsu	H	COG0720	6-pyruvoyl-tetrahydropterin synthase	METABOLISM	Coenzyme transport and metabolism
Be_0972	732	0.396175	990778	991509	+	sp|O31677|QUEE_BACSU	66.95	305.064	1.13623e-102	sp|O31677|QUEE_BACSU 7-carboxy-7-deazaguanine synthase OS=Bacillus subtilis (strain 168) GN=queE PE=1 SV=1	BS_ykvL	1e-105	Bsu	O	COG0602	Organic radical activating enzymes	CELLULAR PROCESSES AND SIGNALING	Posttranslational modification, protein turnover, chaperones
Be_0973	498	0.333333	991606	992103	+	sp|Q65KI3|QUEF_BACLD	89.7	313.153	2.65222e-108	sp|Q65KI3|QUEF_BACLD NADPH-dependent 7-cyano-7-deazaguanine reductase OS=Bacillus licheniformis (strain ATCC 14580 / DSM 13 / JCM 2505 / NBRC 12200 / NCIMB 9375 / NRRL NRS-1264 / Gibson 46) GN=queF PE=3 SV=2	BS_ykvM	8e-94	Bsu	R	COG0780	Enzyme related to GTP cyclohydrolase I	POORLY CHARACTERIZED	General function prediction only
Be_0974	699	0.361946	992177	992875	+	sp|P45469|YRAR_ECOLI	35.53	92.0485	5.07678e-21	sp|P45469|YRAR_ECOLI Uncharacterized protein YraR OS=Escherichia coli (strain K12) GN=yraR PE=4 SV=2	RSc2520	4e-28	Rso	MG	COG0702	Predicted nucleoside-diphosphate-sugar epimerases	CELLULAR PROCESSES AND SIGNALING	Cell wall/membrane/envelope biogenesis
Be_0975	105	0.295238	992994	993098	+
Be_0976	186	0.322581	993122	993307	-	sp|O31684|YKVS_BACSU	68.33	87.8113	6.06129e-23	sp|O31684|YKVS_BACSU Uncharacterized protein YkvS OS=Bacillus subtilis (strain 168) GN=ykvS PE=4 SV=2	lin1000	1e-24	Lin	S	COG4873	Uncharacterized protein conserved in bacteria	POORLY CHARACTERIZED	Function unknown
Be_0977	810	0.37037	993593	994402	+	sp|P96596|YDBA_BACSU	62.78	357.066	3.32914e-122	sp|P96596|YDBA_BACSU Uncharacterized protein YdbA OS=Bacillus subtilis (strain 168) GN=ydbA PE=4 SV=1	BS_ydbA	1e-124	---	---	---	---	---	---
Be_0978	195	0.353846	994423	994617	+	sp|C0H405|YKZS_BACSU	57.38	76.6406	1.47181e-18	sp|C0H405|YKZS_BACSU Uncharacterized protein YkzS OS=Bacillus subtilis (strain 168) GN=ykzS PE=4 SV=1
Be_0979	315	0.307937	994684	994998	+	No	No	No	No	No
Be_0980	864	0.376157	995189	996052	+	sp|O31685|YKVT_BACSU	52.14	98.5969	4.98353e-23	sp|O31685|YKVT_BACSU Uncharacterized protein YkvT OS=Bacillus subtilis (strain 168) GN=ykvT PE=2 SV=1	BH2879_2	9e-31	Bha	M	COG3773	Cell wall hydrolyses involved in spore germination	CELLULAR PROCESSES AND SIGNALING	Cell wall/membrane/envelope biogenesis
Be_0981	369	0.314363	996097	996465	-	sp|O32092|YUEI_BACSU	40.16	102.064	9.24578e-27	sp|O32092|YUEI_BACSU Uncharacterized protein YueI OS=Bacillus subtilis (strain 168) GN=yueI PE=1 SV=1	BH3352	2e-28	Bha	S	COG5506	Uncharacterized conserved protein	POORLY CHARACTERIZED	Function unknown
Be_0982	1068	0.393258	996522	997589	-	sp|P45579|YBDH_ECOLI	31.91	135.961	7.9958e-35	sp|P45579|YBDH_ECOLI Uncharacterized oxidoreductase YbdH OS=Escherichia coli (strain K12) GN=ybdH PE=1 SV=2	lin1848	2e-54	Lin	C	COG0371	Glycerol dehydrogenase and related enzymes	METABOLISM	Energy production and conversion
Be_0983	1446	0.360304	997785	999230	+	sp|O34313|NTPES_BACSU	31.4	218.779	7.11667e-60	sp|O34313|NTPES_BACSU Trifunctional nucleotide phosphoesterase protein YfkN OS=Bacillus subtilis (strain 168) GN=yfkN PE=1 SV=1	BH0026_2	1e-104	Bha	F	COG0737	5'-nucleotidase/2',3'-cyclic phosphodiesterase and related esterases	METABOLISM	Nucleotide transport and metabolism
Be_0984	777	0.377091	999265	1000041	-	sp|P42317|YXJF_BACSU	65.76	363.999	2.30048e-125	sp|P42317|YXJF_BACSU Uncharacterized oxidoreductase YxjF OS=Bacillus subtilis (strain 168) GN=yxjF PE=3 SV=2	BS_yxjF	1e-126	Bsu	IQR	COG1028	Dehydrogenases with different specificities (related to short-chain alcohol dehydrogenases)	METABOLISM	Lipid transport and metabolism
Be_0985	201	0.437811	1000306	1000506	+
Be_0986	207	0.31401	1000641	1000847	+
Be_0987	1320	0.375758	1000844	1002163	+	sp|P76460|ATOE_ECOLI	47.66	408.683	2.98125e-137	sp|P76460|ATOE_ECOLI Short-chain fatty acids transporter OS=Escherichia coli (strain K12) GN=atoE PE=1 SV=1	BH0358	0	Bha	I	COG2031	Short chain fatty acids transporter	METABOLISM	Lipid transport and metabolism
Be_0988	261	0.386973	1002284	1002544	+
Be_0989	804	0.36194	1002576	1003379	-	sp|P44771|Y597_HAEIN	26.91	91.2781	3.31366e-20	sp|P44771|Y597_HAEIN Putative phosphatase HI_0597 OS=Haemophilus influenzae (strain ATCC 51907 / DSM 11121 / KW20 / Rd) GN=HI_0597 PE=3 SV=1	TM0651	1e-21	Tma	R	COG0561	Predicted hydrolases of the HAD superfamily	POORLY CHARACTERIZED	General function prediction only
Be_0990	3444	0.394599	1003491	1006934	-	sp|Q9KUW9|METH_VIBCH	39.5	776.933	0	sp|Q9KUW9|METH_VIBCH Methionine synthase OS=Vibrio cholerae serotype O1 (strain ATCC 39315 / El Tor Inaba N16961) GN=metH PE=3 SV=1	BH1630_2	0	Bha	E	COG1410	Methionine synthase I, cobalamin-binding domain	METABOLISM	Amino acid transport and metabolism
Be_0991	1839	0.382273	1006935	1008773	-	sp|O06745|YITJ_BACSU	64.74	828.935	0	sp|O06745|YITJ_BACSU Bifunctional homocysteine S-methyltransferase/5,10-methylenetetrahydrofolate reductase OS=Bacillus subtilis (strain 168) GN=yitJ PE=2 SV=1	BS_yitJ_2	1e-152	Bsu	E	COG0685	5,10-methylenetetrahydrofolate reductase	METABOLISM	Amino acid transport and metabolism
Be_0992	1083	0.402585	1009599	1010681	+	sp|P17618|RIBD_BACSU	55.06	387.882	1.34503e-131	sp|P17618|RIBD_BACSU Riboflavin biosynthesis protein RibD OS=Bacillus subtilis (strain 168) GN=ribD PE=1 SV=1	BH1554_1	2e-63	Bha	H	COG0117	Pyrimidine deaminase	METABOLISM	Coenzyme transport and metabolism
Be_0993	645	0.351938	1010683	1011327	+	sp|P16440|RISA_BACSU	59.53	251.136	2.20803e-82	sp|P16440|RISA_BACSU Riboflavin synthase OS=Bacillus subtilis (strain 168) GN=ribE PE=1 SV=2	BS_ribB	2e-84	Bsu	H	COG0307	Riboflavin synthase alpha chain	METABOLISM	Coenzyme transport and metabolism
Be_0994	1194	0.399497	1011343	1012536	+	sp|B7HAY4|RIBBA_BACC4	75.31	630.943	0	sp|B7HAY4|RIBBA_BACC4 Riboflavin biosynthesis protein RibBA OS=Bacillus cereus (strain B4264) GN=ribBA PE=3 SV=1	BH1556_2	1e-107	Bha	H	COG0807	GTP cyclohydrolase II	METABOLISM	Coenzyme transport and metabolism
Be_0995	468	0.399573	1012557	1013024	+	sp|Q5WH07|RISB_BACSK	80.65	258.84	4.02689e-87	sp|Q5WH07|RISB_BACSK 6,7-dimethyl-8-ribityllumazine synthase OS=Bacillus clausii (strain KSM-K16) GN=ribH PE=3 SV=1	BH1557	1e-85	Bha	H	COG0054	Riboflavin synthase beta-chain	METABOLISM	Coenzyme transport and metabolism
Be_0996	831	0.32491	1013132	1013962	+
Be_0997	843	0.351127	1014093	1014935	+	sp|O31691|GLCT_BACSU	58.99	293.893	4.86844e-97	sp|O31691|GLCT_BACSU PtsGHI operon antiterminator OS=Bacillus subtilis (strain 168) GN=glcT PE=1 SV=3	BS_glcT	3e-97	Bsu	K	COG3711	Transcriptional antiterminator	INFORMATION STORAGE AND PROCESSING	Transcription
Be_0998	513	0.415205	1015159	1015671	+	sp|P20166|PTG3C_BACSU	63.19	111.309	6.69691e-27	sp|P20166|PTG3C_BACSU PTS system glucose-specific EIICBA component OS=Bacillus subtilis (strain 168) GN=ptsG PE=1 SV=2	BH0844_1	4e-29	Bha	G	COG1263	Phosphotransferase system IIC components, glucose/maltose/N-acetylglucosamine-specific	METABOLISM	Carbohydrate transport and metabolism
Be_0999	1476	0.391599	1015743	1017218	+	sp|P20166|PTG3C_BACSU	67.98	697.582	0	sp|P20166|PTG3C_BACSU PTS system glucose-specific EIICBA component OS=Bacillus subtilis (strain 168) GN=ptsG PE=1 SV=2	BS_ptsG_1	1e-130	Bsu	G	COG1263	Phosphotransferase system IIC components, glucose/maltose/N-acetylglucosamine-specific	METABOLISM	Carbohydrate transport and metabolism
Be_1000	267	0.378277	1017243	1017509	+	sp|P08877|PTHP_BACSU	77.27	125.946	4.52861e-37	sp|P08877|PTHP_BACSU Phosphocarrier protein HPr OS=Bacillus subtilis (strain 168) GN=ptsH PE=1 SV=3	BS_ptsH	6e-39	Bsu	G	COG1925	Phosphotransferase system, HPr-related proteins	METABOLISM	Carbohydrate transport and metabolism
Be_1001	1725	0.392464	1017509	1019233	+	sp|O69251|PT1_BACME	82.17	916.376	0	sp|O69251|PT1_BACME Phosphoenolpyruvate-protein phosphotransferase OS=Bacillus megaterium GN=ptsI PE=3 SV=1	BS_ptsI	0	Bsu	G	COG1080	Phosphoenolpyruvate-protein kinase (PTS system EI component in bacteria)	METABOLISM	Carbohydrate transport and metabolism
Be_1002	687	0.390102	1019266	1019952	-	sp|P39590|YWBG_BACSU	46.11	156.377	3.92833e-45	sp|P39590|YWBG_BACSU Uncharacterized protein YwbG OS=Bacillus subtilis (strain 168) GN=ywbG PE=3 SV=2	PA3431	1e-46	Pae	M	COG1346	Putative effector of murein hydrolase	CELLULAR PROCESSES AND SIGNALING	Cell wall/membrane/envelope biogenesis
Be_1003	366	0.344262	1019949	1020314	-	sp|P39591|CIDA_BACSU	44.07	51.9878	3.70873e-08	sp|P39591|CIDA_BACSU Holin-like protein CidA OS=Bacillus subtilis (strain 168) GN=cidA PE=3 SV=1
Be_1004	891	0.342312	1020555	1021445	-	sp|P39592|YWBI_BACSU	47.57	228.794	3.08981e-71	sp|P39592|YWBI_BACSU Uncharacterized HTH-type transcriptional regulator YwbI OS=Bacillus subtilis (strain 168) GN=ywbI PE=3 SV=1	BS_ywbI	3e-73	Bsu	K	COG0583	Transcriptional regulator	INFORMATION STORAGE AND PROCESSING	Transcription
Be_1005	771	0.364462	1021739	1022509	+						lin0844	6e-27	---	---	---	---	---	---
Be_1006	696	0.364943	1022506	1023201	-	sp|Q796K9|YKWB_BACSU	51.13	236.884	2.77982e-76	sp|Q796K9|YKWB_BACSU Uncharacterized N-acetyltransferase YkwB OS=Bacillus subtilis (strain 168) GN=ykwB PE=3 SV=2	BS_ykwB	7e-53	Bsu	KR	COG0454	Histone acetyltransferase HPA2 and related acetyltransferases	INFORMATION STORAGE AND PROCESSING	Transcription
Be_1007	786	0.390585	1023310	1024095	+	sp|P66782|Y1385_MYCBO	32.81	140.198	2.61701e-38	sp|P66782|Y1385_MYCBO Uncharacterized oxidoreductase Mb1385 OS=Mycobacterium bovis (strain ATCC BAA-935 / AF2122/97) GN=fabG2 PE=3 SV=1	AGc1817	9e-61	Atu	IQR	COG1028	Dehydrogenases with different specificities (related to short-chain alcohol dehydrogenases)	METABOLISM	Lipid transport and metabolism
Be_1008	612	0.367647	1024128	1024739	-	sp|P81102|YODC_BACSU	59.5	258.84	8.93517e-86	sp|P81102|YODC_BACSU Putative NAD(P)H nitroreductase YodC OS=Bacillus subtilis (strain 168) GN=yodC PE=1 SV=3	BS_yodC	6e-88	Bsu	C	COG0778	Nitroreductase	METABOLISM	Energy production and conversion
Be_1009	867	0.377163	1024861	1025727	+	sp|O34948|YKWC_BACSU	62.77	390.193	9.57899e-135	sp|O34948|YKWC_BACSU Uncharacterized oxidoreductase YkwC OS=Bacillus subtilis (strain 168) GN=ykwC PE=3 SV=1	BS_ykwC	1e-137	Bsu	I	COG2084	3-hydroxyisobutyrate dehydrogenase and related beta-hydroxyacid dehydrogenases	METABOLISM	Lipid transport and metabolism
Be_1010	183	0.327869	1025784	1025966	+
Be_1011	1149	0.385553	1026002	1027150	-	sp|P16524|PATA_BACSU	64.57	524.242	0	sp|P16524|PATA_BACSU Putative N-acetyl-LL-diaminopimelate aminotransferase OS=Bacillus subtilis (strain 168) GN=patA PE=1 SV=3	BS_patA	0	Bsu	E	COG0436	Aspartate/tyrosine/aromatic aminotransferase	METABOLISM	Amino acid transport and metabolism
Be_1012	948	0.368143	1027290	1028237	+	sp|O31543|YFJQ_BACSU	52.06	335.88	1.63924e-112	sp|O31543|YFJQ_BACSU Putative metal ion transporter YfjQ OS=Bacillus subtilis (strain 168) GN=yfjQ PE=3 SV=1	BS_yfjQ	1e-115	Bsu	P	COG0598	Mg2+ and Co2+ transporters	METABOLISM	Inorganic ion transport and metabolism
Be_1013	195	0.34359	1028276	1028470	-
Be_1014	96	0.302083	1028654	1028749	+
Be_1015	453	0.381898	1029085	1029537	-	sp|P42430|YKYB_BACSU	58.39	126.331	1.87494e-35	sp|P42430|YKYB_BACSU Uncharacterized protein YkyB OS=Bacillus subtilis (strain 168) GN=ykyB PE=4 SV=2	BS_ykyB	3e-37	---	---	---	---	---	---
Be_1016	861	0.376307	1029680	1030540	+	sp|P40419|GLCU_BACME	58.56	294.278	4.45351e-97	sp|P40419|GLCU_BACME Probable glucose uptake protein GlcU OS=Bacillus megaterium GN=glcU PE=2 SV=1	BS_ycxE	2e-95	Bsu	G	COG4975	Putative glucose uptake permease	METABOLISM	Carbohydrate transport and metabolism
Be_1017	786	0.396947	1030556	1031341	+	sp|P10528|DHGA_BACME	65.9	329.717	1.0332e-111	sp|P10528|DHGA_BACME Glucose 1-dehydrogenase A OS=Bacillus megaterium GN=gdhA PE=3 SV=1	BS_gdh	1e-112	Bsu	IQR	COG1028	Dehydrogenases with different specificities (related to short-chain alcohol dehydrogenases)	METABOLISM	Lipid transport and metabolism
Be_1018	1563	0.348049	1031458	1033020	+	sp|P0AFL6|PPX_ECOLI	24.88	77.7962	6.07246e-14	sp|P0AFL6|PPX_ECOLI Exopolyphosphatase OS=Escherichia coli (strain K12) GN=ppx PE=1 SV=2	BH1393	1e-127	Bha	FP	COG0248	Exopolyphosphatase	METABOLISM	Nucleotide transport and metabolism
Be_1019	2130	0.357746	1033303	1035432	+	sp|Q819I5|PPK_BACCR	69.65	966.066	0	sp|Q819I5|PPK_BACCR Polyphosphate kinase OS=Bacillus cereus (strain ATCC 14579 / DSM 31 / JCM 2152 / NBRC 15305 / NCIMB 9373 / NRRL B-3711) GN=ppk PE=3 SV=1	BH1392	0	Bha	P	COG0855	Polyphosphate kinase	METABOLISM	Inorganic ion transport and metabolism
Be_1020	228	0.47807	1035491	1035718	-
Be_1021	864	0.381944	1035790	1036653	-	sp|O34870|YKUE_BACSU	50.35	282.722	1.68454e-92	sp|O34870|YKUE_BACSU Uncharacterized metallophosphoesterase YkuE OS=Bacillus subtilis (strain 168) GN=ykuE PE=3 SV=2	BS_ykuE	3e-92	Bsu	R	COG1408	Predicted phosphohydrolases	POORLY CHARACTERIZED	General function prediction only
Be_1022	1215	0.348148	1036844	1038058	+	sp|O35014|YKUI_BACSU	57.64	489.96	2.93895e-170	sp|O35014|YKUI_BACSU Uncharacterized EAL-domain containing protein YkuI OS=Bacillus subtilis (strain 168) GN=ykuI PE=1 SV=1	BS_ykuI_1	1e-105	Bsu	T	COG2200	FOG: EAL domain	CELLULAR PROCESSES AND SIGNALING	Signal transduction mechanisms
Be_1023	231	0.329004	1038135	1038365	-	sp|P0AC62|GLRX3_ECOLI	37.04	46.9802	4.82352e-07	sp|P0AC62|GLRX3_ECOLI Glutaredoxin-3 OS=Escherichia coli (strain K12) GN=grxC PE=1 SV=2
Be_1024	243	0.325103	1038511	1038753	+	sp|O34588|YKUJ_BACSU	62.03	101.293	1.12548e-27	sp|O34588|YKUJ_BACSU Uncharacterized protein YkuJ OS=Bacillus subtilis (strain 168) GN=ykuJ PE=1 SV=1	BS_ykuJ	2e-29	Bsu	S	COG4703	Uncharacterized protein conserved in bacteria	POORLY CHARACTERIZED	Function unknown
Be_1025	189	0.343915	1038975	1039163	+	sp|O31697|YKZF_BACSU	43.4	50.447	1.34343e-08	sp|O31697|YKZF_BACSU Uncharacterized protein YkzF OS=Bacillus subtilis (strain 168) GN=ykzF PE=1 SV=1
Be_1026	873	0.389462	1039301	1040173	+	sp|O34827|YKUM_BACSU	70.59	424.861	3.12202e-148	sp|O34827|YKUM_BACSU Uncharacterized HTH-type transcriptional regulator YkuM OS=Bacillus subtilis (strain 168) GN=ykuM PE=3 SV=1	BS_ykuM	1e-150	Bsu	K	COG0583	Transcriptional regulator	INFORMATION STORAGE AND PROCESSING	Transcription
Be_1027	474	0.371308	1040301	1040774	+	sp|O34737|FLAV_BACSU	51.9	169.474	5.09678e-52	sp|O34737|FLAV_BACSU Probable flavodoxin-1 OS=Bacillus subtilis (strain 168) GN=ykuN PE=3 SV=1	BS_ykuN	6e-54	Bsu	C	COG0716	Flavodoxins	METABOLISM	Energy production and conversion
Be_1028	894	0.373602	1040764	1041657	+	sp|O34879|YKUO_BACSU	43.4	256.529	4.28093e-82	sp|O34879|YKUO_BACSU Uncharacterized protein YkuO OS=Bacillus subtilis (strain 168) GN=ykuO PE=4 SV=1	BS_ykuO	5e-84	---	---	---	---	---	---
Be_1029	720	0.398611	1041781	1042500	+	sp|O34981|DAPH_BACSU	85.17	345.51	9.93031e-119	sp|O34981|DAPH_BACSU 2,3,4,5-tetrahydropyridine-2,6-dicarboxylate N-acetyltransferase OS=Bacillus subtilis (strain 168) GN=dapH PE=1 SV=2	BS_ykuQ	4e-96	Bsu	E	COG2171	Tetrahydrodipicolinate N-succinyltransferase	METABOLISM	Amino acid transport and metabolism
Be_1030	1128	0.382979	1042611	1043738	+	sp|C5D827|DAPEL_GEOSW	74.12	571.237	0	sp|C5D827|DAPEL_GEOSW N-acetyldiaminopimelate deacetylase OS=Geobacillus sp. (strain WCH70) GN=GWCH70_0945 PE=3 SV=1	BS_ykuR	1e-169	Bsu	R	COG1473	Metal-dependent amidase/aminoacylase/carboxypeptidase	POORLY CHARACTERIZED	General function prediction only
Be_1031	249	0.409639	1043800	1044048	+	sp|Q81G17|Y1394_BACCR	70.67	112.464	5.91549e-32	sp|Q81G17|Y1394_BACCR UPF0180 protein BC_1394 OS=Bacillus cereus (strain ATCC 14579 / DSM 31 / JCM 2152 / NBRC 15305 / NCIMB 9373 / NRRL B-3711) GN=BC_1394 PE=3 SV=1	BH2667	4e-27	---	---	---	---	---	---
Be_1032	858	0.378788	1044092	1044949	-	sp|O34897|YKUT_BACSU	56.55	284.263	1.603e-93	sp|O34897|YKUT_BACSU Uncharacterized MscS family protein YkuT OS=Bacillus subtilis (strain 168) GN=ykuT PE=2 SV=2	BH2666	1e-112	Bha	M	COG0668	Small-conductance mechanosensitive channel	CELLULAR PROCESSES AND SIGNALING	Cell wall/membrane/envelope biogenesis
Be_1033	543	0.405157	1045327	1045869	+	sp|O34564|YKUU_BACSU	93.89	357.451	3.16794e-125	sp|O34564|YKUU_BACSU Thioredoxin-like protein YkuU OS=Bacillus subtilis (strain 168) GN=ykuU PE=3 SV=1	BS_ykuU	1e-127	Bsu	O	COG0450	Peroxiredoxin	CELLULAR PROCESSES AND SIGNALING	Posttranslational modification, protein turnover, chaperones
Be_1034	456	0.381579	1045966	1046421	+	sp|O31699|YKUV_BACSU	81.08	264.618	1.42011e-89	sp|O31699|YKUV_BACSU Thiol-disulfide oxidoreductase YkuV OS=Bacillus subtilis (strain 168) GN=ykuV PE=1 SV=2	BS_ykuV	3e-89	Bsu	OC	COG0526	Thiol-disulfide isomerase and thioredoxins	CELLULAR PROCESSES AND SIGNALING	Posttranslational modification, protein turnover, chaperones
Be_1035	666	0.367868	1046556	1047221	+	sp|P39760|KTRC_BACSU	76.15	335.88	1.82591e-115	sp|P39760|KTRC_BACSU Ktr system potassium uptake protein C OS=Bacillus subtilis (strain 168) GN=ktrC PE=3 SV=1	BS_ykqB	1e-118	Bsu	P	COG0569	K+ transport systems, NAD-binding component	METABOLISM	Inorganic ion transport and metabolism
Be_1036	1668	0.389089	1047255	1048922	-	sp|Q45493|RNJ1_BACSU	85.77	978.008	0	sp|Q45493|RNJ1_BACSU Ribonuclease J1 OS=Bacillus subtilis (strain 168) GN=rnjA PE=1 SV=1	BS_ykqC	0	Bsu	R	COG0595	Predicted hydrolase of the metallo-beta-lactamase superfamily	POORLY CHARACTERIZED	General function prediction only
Be_1037	210	0.357143	1048928	1049137	-	sp|C5D830|Y948_GEOSW	63.77	97.4413	1.77082e-26	sp|C5D830|Y948_GEOSW UPF0356 protein GWCH70_0948 OS=Geobacillus sp. (strain WCH70) GN=GWCH70_0948 PE=3 SV=1	BS_ykzG	6e-26	Bsu	S	COG5503	Uncharacterized conserved small protein	POORLY CHARACTERIZED	Function unknown
Be_1038	774	0.368217	1049886	1050659	+	sp|Q45494|YKRA_BACSU	50.58	260.381	1.27608e-84	sp|Q45494|YKRA_BACSU Putative phosphatase YkrA OS=Bacillus subtilis (strain 168) GN=ykrA PE=3 SV=1	BH2659	2e-96	Bha	R	COG0561	Predicted hydrolases of the HAD superfamily	POORLY CHARACTERIZED	General function prediction only
Be_1039	552	0.414855	1050693	1051244	-	sp|Q819K2|DEF2_BACCR	73.77	296.975	2.76746e-101	sp|Q819K2|DEF2_BACCR Peptide deformylase 2 OS=Bacillus cereus (strain ATCC 14579 / DSM 31 / JCM 2152 / NBRC 15305 / NCIMB 9373 / NRRL B-3711) GN=def2 PE=1 SV=1	BS_ykrB	7e-95	Bsu	J	COG0242	N-formylmethionyl-tRNA deformylase	INFORMATION STORAGE AND PROCESSING	Translation, ribosomal structure and biogenesis
Be_1040	141	0.347518	1051380	1051520	-
Be_1041	1116	0.398746	1052244	1053359	+	sp|P21881|ODPA_BACSU	84.37	569.311	0	sp|P21881|ODPA_BACSU Pyruvate dehydrogenase E1 component subunit alpha OS=Bacillus subtilis (strain 168) GN=pdhA PE=1 SV=3	BS_pdhA	0	Bsu	C	COG1071	Pyruvate/2-oxoglutarate dehydrogenase complex, dehydrogenase (E1) component, eukaryotic type, alpha subunit	METABOLISM	Energy production and conversion
Be_1042	978	0.424335	1053363	1054340	+	sp|P21882|ODPB_BACSU	91.38	577.785	0	sp|P21882|ODPB_BACSU Pyruvate dehydrogenase E1 component subunit beta OS=Bacillus subtilis (strain 168) GN=pdhB PE=3 SV=2	BS_pdhB	0	Bsu	C	COG0022	Pyruvate/2-oxoglutarate dehydrogenase complex, dehydrogenase (E1) component, eukaryotic type, beta subunit	METABOLISM	Energy production and conversion
Be_1043	1290	0.41938	1054462	1055751	+	sp|P21883|ODP2_BACSU	77.43	652.514	0	sp|P21883|ODP2_BACSU Dihydrolipoyllysine-residue acetyltransferase component of pyruvate dehydrogenase complex OS=Bacillus subtilis (strain 168) GN=pdhC PE=1 SV=2	BS_pdhC	0	Bsu	C	COG0508	Pyruvate/2-oxoglutarate dehydrogenase complex, dihydrolipoamide acyltransferase (E2) component, and related enzymes	METABOLISM	Energy production and conversion
Be_1044	1410	0.4	1055756	1057165	+	sp|P21880|DLDH1_BACSU	83.58	795.038	0	sp|P21880|DLDH1_BACSU Dihydrolipoyl dehydrogenase OS=Bacillus subtilis (strain 168) GN=pdhD PE=3 SV=1	BS_pdhD	0	Bsu	C	COG1249	Pyruvate/2-oxoglutarate dehydrogenase complex, dihydrolipoamide dehydrogenase (E3) component, and related enzymes	METABOLISM	Energy production and conversion
Be_1045	237	0.312236	1057284	1057520	+
Be_1046	111	0.342342	1057673	1057783	+	sp|C0H410|YKZW_BACSU	71.43	47.7506	5.36047e-08	sp|C0H410|YKZW_BACSU Uncharacterized protein YkzW OS=Bacillus subtilis (strain 168) GN=ykzW PE=4 SV=1
Be_1047	1476	0.382791	1057831	1059306	-	sp|Q81MS2|SPEA_BACAN	74.18	676.011	0	sp|Q81MS2|SPEA_BACAN Arginine decarboxylase OS=Bacillus anthracis GN=speA PE=3 SV=1	BS_cad	0	Bsu	E	COG1982	Arginine/lysine/ornithine decarboxylases	METABOLISM	Amino acid transport and metabolism
Be_1048	273	0.333333	1059511	1059783	+	sp|C5D846|Y965_GEOSW	66.29	126.716	2.44593e-37	sp|C5D846|Y965_GEOSW UPF0223 protein GWCH70_0965 OS=Geobacillus sp. (strain WCH70) GN=GWCH70_0965 PE=3 SV=1	BS_yktA	1e-36	Bsu	S	COG4476	Uncharacterized protein conserved in bacteria	POORLY CHARACTERIZED	Function unknown
Be_1049	630	0.373016	1059812	1060441	-	sp|A8FCS9|Y1363_BACP2	57.71	256.529	1.29254e-84	sp|A8FCS9|Y1363_BACP2 UPF0637 protein BPUM_1363 OS=Bacillus pumilus (strain SAFR-032) GN=BPUM_1363 PE=3 SV=1	BS_yktB	5e-86	Bsu	S	COG4493	Uncharacterized protein conserved in bacteria	POORLY CHARACTERIZED	Function unknown
Be_1050	198	0.318182	1060674	1060871	+	sp|O31719|YKZI_BACSU	65.71	46.9802	3.03332e-07	sp|O31719|YKZI_BACSU Uncharacterized protein YkzI OS=Bacillus subtilis (strain 168) GN=ykzI PE=4 SV=1
Be_1051	801	0.36829	1061048	1061848	+	sp|Q45499|SUHB_BACSU	62.98	336.65	2.09847e-114	sp|Q45499|SUHB_BACSU Inositol-1-monophosphatase OS=Bacillus subtilis (strain 168) GN=suhB PE=3 SV=1	BS_yktC	1e-116	Bsu	G	COG0483	Archaeal fructose-1,6-bisphosphatase and related enzymes of inositol monophosphatase family	METABOLISM	Carbohydrate transport and metabolism
Be_1052	459	0.383442	1061851	1062309	+	sp|O31720|YKZC_BACSU	45.13	98.5969	7.3677e-25	sp|O31720|YKZC_BACSU Uncharacterized protein YkzC OS=Bacillus subtilis (strain 168) GN=ykzC PE=3 SV=1	BS_ykzC	2e-26	---	---	---	---	---	---
Be_1053	186	0.344086	1062342	1062527	-	sp|O07630|YLAF_BACSU	50.85	58.9214	7.97193e-12	sp|O07630|YLAF_BACSU Uncharacterized protein YlaF OS=Bacillus subtilis (strain 168) GN=ylaF PE=4 SV=1
Be_1054	1836	0.399237	1062699	1064534	+	sp|O07631|TYPA_BACSU	86.55	1035.4	0	sp|O07631|TYPA_BACSU GTP-binding protein TypA/BipA homolog OS=Bacillus subtilis (strain 168) GN=typA PE=3 SV=1	BS_ylaG	3e-56	Bsu	T	COG1217	Predicted membrane GTPase involved in stress response	CELLULAR PROCESSES AND SIGNALING	Signal transduction mechanisms
Be_1055	312	0.410256	1064580	1064891	+	sp|O07632|YLAH_BACSU	59.8	138.658	1.44578e-41	sp|O07632|YLAH_BACSU Uncharacterized membrane protein YlaH OS=Bacillus subtilis (strain 168) GN=ylaH PE=4 SV=1	BS_ylaH	2e-43	---	---	---	---	---	---
Be_1056	201	0.353234	1064959	1065159	+	sp|O07633|YLAI_BACSU	58.46	85.8853	4.99507e-22	sp|O07633|YLAI_BACSU Uncharacterized protein YlaI OS=Bacillus subtilis (strain 168) GN=ylaI PE=4 SV=1	BS_ylaI	1e-23	Bsu	S	COG4896	Uncharacterized protein conserved in bacteria	POORLY CHARACTERIZED	Function unknown
Be_1057	600	0.383333	1065426	1066025	-	sp|O07634|YLAJ_BACSU	45.18	144.05	6.51587e-41	sp|O07634|YLAJ_BACSU Uncharacterized lipoprotein YlaJ OS=Bacillus subtilis (strain 168) GN=ylaJ PE=3 SV=1	BS_ylaJ	4e-43	---	---	---	---	---	---
Be_1058	1329	0.386757	1066264	1067592	+	sp|O07635|YLAK_BACSU	78.73	707.597	0	sp|O07635|YLAK_BACSU Uncharacterized protein YlaK OS=Bacillus subtilis (strain 168) GN=ylaK PE=3 SV=1	BS_ylaK	0	Bsu	T	COG1875	Predicted ATPase related to phosphate starvation-inducible protein PhoH	CELLULAR PROCESSES AND SIGNALING	Signal transduction mechanisms
Be_1059	474	0.371308	1067632	1068105	-	sp|O07636|YLAL_BACSU	44.83	131.724	2.15627e-37	sp|O07636|YLAL_BACSU Uncharacterized protein YlaL OS=Bacillus subtilis (strain 168) GN=ylaL PE=4 SV=1	BS_ylaL	4e-39	---	---	---	---	---	---
Be_1060	282	0.404255	1068376	1068657	+	sp|B7GGM5|Y1873_ANOFW	82.8	159.458	4.59938e-50	sp|B7GGM5|Y1873_ANOFW UPF0358 protein Aflv_1873 OS=Anoxybacillus flavithermus (strain DSM 21510 / WK1) GN=Aflv_1873 PE=3 SV=1	BS_ylaN	3e-47	Bsu	S	COG4838	Uncharacterized protein conserved in bacteria	POORLY CHARACTERIZED	Function unknown
Be_1061	1191	0.377834	1068973	1070163	+	sp|O07639|FTSW_BACSU	51.17	358.221	9.52135e-119	sp|O07639|FTSW_BACSU Putative lipid II flippase FtsW OS=Bacillus subtilis (strain 168) GN=ftsW PE=1 SV=1	BS_ylaO	1e-121	Bsu	D	COG0772	Bacterial cell division membrane protein	CELLULAR PROCESSES AND SIGNALING	Cell cycle control, cell division, chromosome partitioning
Be_1062	3450	0.393043	1070347	1073796	+	sp|Q9KWU4|PYC_BACSU	78.06	1866.66	0	sp|Q9KWU4|PYC_BACSU Pyruvate carboxylase OS=Bacillus subtilis (strain 168) GN=pyc PE=3 SV=1	BS_pycA	0	Bsu	C	COG1038	Pyruvate carboxylase	METABOLISM	Energy production and conversion
Be_1063	906	0.384106	1073831	1074736	-	sp|Q65K14|CTAA_BACLD	59	280.411	3.43121e-91	sp|Q65K14|CTAA_BACLD Heme A synthase OS=Bacillus licheniformis (strain ATCC 14580 / DSM 13 / JCM 2505 / NBRC 12200 / NCIMB 9375 / NRRL NRS-1264 / Gibson 46) GN=ctaA PE=3 SV=1	BS_ctaA	1e-86	Bsu	O	COG1612	Uncharacterized protein required for cytochrome oxidase assembly	CELLULAR PROCESSES AND SIGNALING	Posttranslational modification, protein turnover, chaperones
Be_1064	921	0.352877	1075252	1076172	+	sp|Q65K13|COXX_BACLD	57.34	340.502	1.42865e-114	sp|Q65K13|COXX_BACLD Protoheme IX farnesyltransferase OS=Bacillus licheniformis (strain ATCC 14580 / DSM 13 / JCM 2505 / NBRC 12200 / NCIMB 9375 / NRRL NRS-1264 / Gibson 46) GN=ctaB PE=3 SV=1	BS_ctaB	1e-113	Bsu	O	COG0109	Polyprenyltransferase (cytochrome oxidase assembly factor)	CELLULAR PROCESSES AND SIGNALING	Posttranslational modification, protein turnover, chaperones
Be_1065	1056	0.374053	1076299	1077354	+	sp|Q03438|COX2_BACP3	68.1	412.149	2.74375e-141	sp|Q03438|COX2_BACP3 Cytochrome c oxidase subunit 2 OS=Bacillus sp. (strain PS3) GN=ctaC PE=1 SV=1	BS_ctaC_1	3e-90	Bsu	C	COG1622	Heme/copper-type cytochrome/quinol oxidases, subunit 2	METABOLISM	Energy production and conversion
Be_1066	1863	0.399893	1077387	1079249	+	sp|P24010|COX1_BACSU	80.26	926.776	0	sp|P24010|COX1_BACSU Cytochrome c oxidase subunit 1 OS=Bacillus subtilis (strain 168) GN=ctaD PE=3 SV=3	BS_ctaD	0	Bsu	C	COG0843	Heme/copper-type cytochrome/quinol oxidases, subunit 1	METABOLISM	Energy production and conversion
Be_1067	624	0.36859	1079250	1079873	+	sp|Q03439|COX3_BACP3	78.37	306.99	1.41034e-104	sp|Q03439|COX3_BACP3 Cytochrome c oxidase subunit 3 OS=Bacillus sp. (strain PS3) GN=ctaE PE=1 SV=1	BS_ctaE	1e-105	Bsu	C	COG1845	Heme/copper-type cytochrome/quinol oxidase, subunit 3	METABOLISM	Energy production and conversion
Be_1068	327	0.35474	1079877	1080203	+	sp|Q03440|COX4_BACP3	58.43	85.5001	8.58822e-21	sp|Q03440|COX4_BACP3 Cytochrome c oxidase subunit 4B OS=Bacillus sp. (strain PS3) GN=caaD PE=1 SV=2	BS_ctaF	2e-18	Bsu	C	COG3125	Heme/copper-type cytochrome/quinol oxidase, subunit 4	METABOLISM	Energy production and conversion
Be_1069	915	0.357377	1080271	1081185	+	sp|O34329|CTAG_BACSU	55.97	334.339	2.53808e-112	sp|O34329|CTAG_BACSU Protein CtaG OS=Bacillus subtilis (strain 168) GN=ctaG PE=4 SV=1	BS_ctaG	1e-114	Bsu	S	COG3336	Predicted membrane protein	POORLY CHARACTERIZED	Function unknown
Be_1070	1155	0.367965	1081250	1082404	+	sp|Q82G74|Y4024_STRAW	22.46	97.0561	5.16025e-21	sp|Q82G74|Y4024_STRAW UPF0256 protein SAV_4024 OS=Streptomyces avermitilis (strain ATCC 31267 / DSM 46492 / JCM 5070 / NCIMB 12804 / NRRL 8165 / MA-4680) GN=SAV_4024 PE=3 SV=1	BH1812	1e-80	Bha	R	COG4552	Predicted acetyltransferase involved in intracellular survival and related acetyltransferases	POORLY CHARACTERIZED	General function prediction only
Be_1071	381	0.401575	1082425	1082805	-	sp|O34743|YLBA_BACSU	53.39	137.117	1.79505e-40	sp|O34743|YLBA_BACSU Uncharacterized protein YlbA OS=Bacillus subtilis (strain 168) GN=ylbA PE=4 SV=1	BS_ylbA	2e-42	---	---	---	---	---	---
Be_1072	423	0.368794	1083026	1083448	+	sp|O34682|YLBB_BACSU	50	145.976	3.09984e-43	sp|O34682|YLBB_BACSU Uncharacterized protein YlbB OS=Bacillus subtilis (strain 168) GN=ylbB PE=3 SV=2	BH2605	5e-48	Bha	R	COG0517	FOG: CBS domain	POORLY CHARACTERIZED	General function prediction only
Be_1073	1029	0.356657	1083665	1084693	+	sp|O34586|YLBC_BACSU	52.22	335.495	1.67585e-111	sp|O34586|YLBC_BACSU Uncharacterized membrane protein YlbC OS=Bacillus subtilis (strain 168) GN=ylbC PE=4 SV=1	BS_ylbC	1e-113	Bsu	S	COG2340	Uncharacterized protein with SCP/PR1 domains	POORLY CHARACTERIZED	Function unknown
Be_1074	765	0.388235	1084750	1085514	+	sp|P54393|YPJB_BACSU	27.89	102.449	2.97636e-24	sp|P54393|YPJB_BACSU Uncharacterized protein YpjB OS=Bacillus subtilis (strain 168) GN=ypjB PE=3 SV=1	BH1676	5e-35	---	---	---	---	---	---
Be_1075	681	0.39207	1085595	1086275	+	sp|O05248|YUGP_BACSU	55.43	160.229	1.23783e-46	sp|O05248|YUGP_BACSU Putative membrane protease YugP OS=Bacillus subtilis (strain 168) GN=yugP PE=4 SV=1	BH1677	1e-80	Bha	R	COG2738	Predicted Zn-dependent protease	POORLY CHARACTERIZED	General function prediction only
Be_1076	873	0.378007	1086304	1087176	-	sp|P42978|YPJC_BACSU	72.76	357.066	1.42802e-121	sp|P42978|YPJC_BACSU UPF0750 membrane protein YpjC OS=Bacillus subtilis (strain 168) GN=ypjC PE=3 SV=2	lin2023	1e-108	Lin	S	COG1284	Uncharacterized conserved protein	POORLY CHARACTERIZED	Function unknown
Be_1077	336	0.360119	1087351	1087686	+	sp|P42979|YPJD_BACSU	79.28	186.422	4.10025e-60	sp|P42979|YPJD_BACSU Uncharacterized protein YpjD OS=Bacillus subtilis (strain 168) GN=ypjD PE=1 SV=1	BS_ypjD	4e-62	Bsu	R	COG1694	Predicted pyrophosphatase	POORLY CHARACTERIZED	General function prediction only
Be_1078	801	0.387016	1087688	1088488	+	sp|A8FEI3|DAPB_BACP2	73.76	408.297	2.0334e-142	sp|A8FEI3|DAPB_BACP2 4-hydroxy-tetrahydrodipicolinate reductase OS=Bacillus pumilus (strain SAFR-032) GN=dapB PE=3 SV=1	BS_dapB	1e-139	Bsu	E	COG0289	Dihydrodipicolinate reductase	METABOLISM	Amino acid transport and metabolism
Be_1079	417	0.414868	1088504	1088920	+	sp|C5D3B8|MGSA_GEOSW	81.54	233.417	1.13692e-77	sp|C5D3B8|MGSA_GEOSW Methylglyoxal synthase OS=Geobacillus sp. (strain WCH70) GN=mgsA PE=3 SV=1	BH1681	1e-72	Bha	G	COG1803	Methylglyoxal synthase	METABOLISM	Carbohydrate transport and metabolism
Be_1080	1134	0.369489	1088920	1090053	+	sp|Q81ST7|BSHA_BACAN	66.04	502.286	7.1201e-176	sp|Q81ST7|BSHA_BACAN N-acetyl-alpha-D-glucosaminyl L-malate synthase OS=Bacillus anthracis GN=bshA PE=1 SV=1	BH1683	1e-171	Bha	M	COG0438	Glycosyltransferase	CELLULAR PROCESSES AND SIGNALING	Cell wall/membrane/envelope biogenesis
Be_1081	1185	0.386498	1090059	1091243	+	sp|Q5KXX0|CCA_GEOKA	47.52	376.711	5.24826e-126	sp|Q5KXX0|CCA_GEOKA CCA-adding enzyme OS=Geobacillus kaustophilus (strain HTA426) GN=cca PE=3 SV=1	BS_papS	1e-110	Bsu	J	COG0617	tRNA nucleotidyltransferase/poly(A) polymerase	INFORMATION STORAGE AND PROCESSING	Translation, ribosomal structure and biogenesis
Be_1082	990	0.383838	1091213	1092202	+	sp|E0U174|BIRA_BACPZ	60.62	402.134	3.8961e-138	sp|E0U174|BIRA_BACPZ Bifunctional ligase/repressor BirA OS=Bacillus subtilis subsp. spizizenii (strain ATCC 23059 / NRRL B-14472 / W23) GN=birA PE=3 SV=1	BH1685_2	1e-100	Bha	H	COG0340	Biotin-(acetyl-CoA carboxylase) ligase	METABOLISM	Coenzyme transport and metabolism
Be_1083	834	0.405276	1092387	1093220	+	sp|C5D3B3|PANB_GEOSW	69.68	408.683	2.62724e-142	sp|C5D3B3|PANB_GEOSW 3-methyl-2-oxobutanoate hydroxymethyltransferase OS=Geobacillus sp. (strain WCH70) GN=panB PE=3 SV=1	BS_panB	1e-133	Bsu	H	COG0413	Ketopantoate hydroxymethyltransferase	METABOLISM	Coenzyme transport and metabolism
Be_1084	870	0.358621	1093223	1094092	+	sp|C5D3B2|PANC_GEOSW	59.27	357.451	8.25159e-122	sp|C5D3B2|PANC_GEOSW Pantothenate synthetase OS=Geobacillus sp. (strain WCH70) GN=panC PE=3 SV=1	BS_panC	1e-112	Bsu	H	COG0414	Panthothenate synthetase	METABOLISM	Coenzyme transport and metabolism
Be_1085	2781	0.374685	1094445	1097225	+	sp|P54394|DING_BACSU	39.41	642.114	0	sp|P54394|DING_BACSU Probable ATP-dependent helicase DinG homolog OS=Bacillus subtilis (strain 168) GN=dinG PE=3 SV=1	BH1691_2	0	Bha	KL	COG1199	Rad3-related DNA helicases	INFORMATION STORAGE AND PROCESSING	Transcription
Be_1086	171	0.321637	1097413	1097583	+	sp|P54395|YPMA_BACSU	78.57	94.3597	1.1859e-25	sp|P54395|YPMA_BACSU Uncharacterized protein YpmA OS=Bacillus subtilis (strain 168) GN=ypmA PE=4 SV=1	BS_ypmA	3e-27	---	---	---	---	---	---
Be_1087	492	0.361789	1097594	1098085	+	sp|P54396|YPMB_BACSU	29.81	61.6178	3.68082e-11	sp|P54396|YPMB_BACSU Uncharacterized protein YpmB OS=Bacillus subtilis (strain 168) GN=ypmB PE=1 SV=1	BH1694	5e-20	Bha	S	COG5353	Uncharacterized protein conserved in bacteria	POORLY CHARACTERIZED	Function unknown
Be_1088	1185	0.38481	1098119	1099303	+	sp|P53001|AAT1_BACSU	67.01	560.066	0	sp|P53001|AAT1_BACSU Aspartate aminotransferase OS=Bacillus subtilis (strain 168) GN=aspB PE=3 SV=1	BS_aspB	0	Bsu	E	COG0436	Aspartate/tyrosine/aromatic aminotransferase	METABOLISM	Amino acid transport and metabolism
Be_1089	1296	0.395833	1099454	1100749	+	sp|Q65I63|SYN_BACLD	81.63	752.666	0	sp|Q65I63|SYN_BACLD Asparagine--tRNA ligase OS=Bacillus licheniformis (strain ATCC 14580 / DSM 13 / JCM 2505 / NBRC 12200 / NCIMB 9375 / NRRL NRS-1264 / Gibson 46) GN=asnS PE=3 SV=1	BS_asnS	0	Bsu	J	COG0017	Aspartyl/asparaginyl-tRNA synthetases	INFORMATION STORAGE AND PROCESSING	Translation, ribosomal structure and biogenesis
Be_1090	705	0.408511	1100885	1101589	+	sp|P39787|DNAD_BACSU	48.94	221.09	4.32952e-70	sp|P39787|DNAD_BACSU DNA replication protein DnaD OS=Bacillus subtilis (strain 168) GN=dnaD PE=1 SV=1	BH1697	2e-77	Bha	L	COG3935	Putative primosome component and related proteins	INFORMATION STORAGE AND PROCESSING	Replication, recombination and repair
Be_1091	654	0.383792	1101656	1102309	+	sp|P39788|END3_BACSU	74.18	343.199	1.77707e-118	sp|P39788|END3_BACSU Endonuclease III OS=Bacillus subtilis (strain 168) GN=nth PE=3 SV=1	BS_nth	1e-121	Bsu	L	COG0177	Predicted EndoIII-related endonuclease	INFORMATION STORAGE AND PROCESSING	Replication, recombination and repair
Be_1092	477	0.356394	1102306	1102782	+	sp|P39789|YPOC_BACSU	31.15	53.5286	2.35181e-08	sp|P39789|YPOC_BACSU Uncharacterized protein YpoC OS=Bacillus subtilis (strain 168) GN=ypoC PE=1 SV=1
Be_1093	2793	0.414608	1102811	1105603	-	sp|P39793|PBPA_BACSU	51.4	679.093	0	sp|P39793|PBPA_BACSU Penicillin-binding protein 1A/1B OS=Bacillus subtilis (strain 168) GN=ponA PE=1 SV=1	BS_ponA	0	Bsu	M	COG0744	Membrane carboxypeptidase (penicillin-binding protein)	CELLULAR PROCESSES AND SIGNALING	Cell wall/membrane/envelope biogenesis
Be_1094	597	0.350084	1105720	1106316	-	sp|C5D324|RECU_GEOSW	64.65	280.026	3.76427e-94	sp|C5D324|RECU_GEOSW Holliday junction resolvase RecU OS=Geobacillus sp. (strain WCH70) GN=recU PE=3 SV=1	BH1703	6e-95	Bha	R	COG3331	Penicillin-binding protein-related factor A, putative recombinase	POORLY CHARACTERIZED	General function prediction only
Be_1095	963	0.35514	1106442	1107404	+	sp|P39791|YPPC_BACSU	46.89	262.692	7.58835e-84	sp|P39791|YPPC_BACSU Uncharacterized protein YppC OS=Bacillus subtilis (strain 168) GN=yppC PE=4 SV=2	BH1704	9e-87	---	---	---	---	---	---
Be_1096	159	0.36478	1107446	1107604	-
Be_1097	246	0.361789	1107787	1108032	+
Be_1098	360	0.313889	1108083	1108442	+	sp|P50833|YPPE_BACSU	29.25	55.0694	2.6158e-09	sp|P50833|YPPE_BACSU Uncharacterized protein YppE OS=Bacillus subtilis (strain 168) GN=yppE PE=1 SV=1	BH1707	6e-12	---	---	---	---	---	---
Be_1099	183	0.360656	1108510	1108692	-	sp|P50834|YPPF_BACSU	39.29	48.1358	8.63786e-08	sp|P50834|YPPF_BACSU Uncharacterized protein YppF OS=Bacillus subtilis (strain 168) GN=yppF PE=4 SV=1
Be_1100	372	0.360215	1108865	1109236	+	sp|P50835|YPPG_BACSU	43.33	55.4546	2.16247e-09	sp|P50835|YPPG_BACSU Uncharacterized protein YppG OS=Bacillus subtilis (strain 168) GN=yppG PE=4 SV=1
Be_1101	294	0.357143	1109391	1109684	+	sp|O31485|YDZA_BACSU	52.08	88.1965	4.05101e-22	sp|O31485|YDZA_BACSU Uncharacterized membrane protein YdzA OS=Bacillus subtilis (strain 168) GN=ydzA PE=4 SV=1	BS_ydzA	9e-24	---	---	---	---	---	---
Be_1102	636	0.334906	1109803	1110438	+	sp|O32057|YRZF_BACSU	47.47	188.734	5.71796e-58	sp|O32057|YRZF_BACSU Putative serine/threonine-protein kinase YrzF OS=Bacillus subtilis (strain 168) GN=yrzF PE=3 SV=2	BS_yrzF	3e-25	Bsu	RTKL	COG0515	Serine/threonine protein kinase	POORLY CHARACTERIZED	General function prediction only
Be_1103	114	0.307018	1110441	1110554	+
Be_1104	120	0.358333	1110633	1110752	+
Be_1105	1287	0.379176	1111004	1112290	+	sp|O05394|MCCB_BACSU	51.21	385.185	3.36597e-129	sp|O05394|MCCB_BACSU Cystathionine gamma-lyase OS=Bacillus subtilis (strain 168) GN=mccB PE=1 SV=1	CAC0390	1e-133	Cac	E	COG0626	Cystathionine beta-lyases/cystathionine gamma-synthases	METABOLISM	Amino acid transport and metabolism
Be_1106	1167	0.37018	1112244	1113410	+	sp|O31632|METC_BACSU	51.44	390.963	7.51691e-132	sp|O31632|METC_BACSU Cystathionine beta-lyase MetC OS=Bacillus subtilis (strain 168) GN=metC PE=1 SV=1	CAC0391	1e-146	Cac	E	COG0626	Cystathionine beta-lyases/cystathionine gamma-synthases	METABOLISM	Amino acid transport and metabolism
Be_1107	261	0.340996	1113444	1113704	-
Be_1108	1608	0.38495	1113785	1115392	-	sp|O07002|ASPP_BACSU	75.97	733.791	0	sp|O07002|ASPP_BACSU Aspartate-proton symporter OS=Bacillus subtilis (strain 168) GN=yveA PE=1 SV=1	BS_yveA	0	Bsu	E	COG0531	Amino acid transporters	METABOLISM	Amino acid transport and metabolism
Be_1109	237	0.333333	1115971	1116207	+
Be_1110	579	0.364421	1116532	1117110	+	sp|O31701|MOBA_BACSU	44.44	157.532	2.56472e-46	sp|O31701|MOBA_BACSU Probable molybdenum cofactor guanylyltransferase OS=Bacillus subtilis (strain 168) GN=mobA PE=3 SV=1	BS_mobA	4e-48	Bsu	H	COG0746	Molybdopterin-guanine dinucleotide biosynthesis protein A	METABOLISM	Coenzyme transport and metabolism
Be_1111	516	0.366279	1117190	1117705	+	sp|O31704|MOBB_BACSU	42.31	123.635	6.38606e-34	sp|O31704|MOBB_BACSU Probable molybdopterin-guanine dinucleotide biosynthesis adapter protein OS=Bacillus subtilis (strain 168) GN=mobB PE=3 SV=1	BS_mobB	2e-35	Bsu	H	COG1763	Molybdopterin-guanine dinucleotide biosynthesis protein	METABOLISM	Coenzyme transport and metabolism
Be_1112	477	0.392034	1117686	1118162	+	sp|O31705|MOAE_BACSU	71.43	211.46	1.7193e-68	sp|O31705|MOAE_BACSU Molybdopterin synthase catalytic subunit OS=Bacillus subtilis (strain 168) GN=moaE PE=3 SV=1	BS_moaE	2e-70	Bsu	H	COG0314	Molybdopterin converting factor, large subunit	METABOLISM	Coenzyme transport and metabolism
Be_1113	231	0.359307	1118155	1118385	+	sp|O31706|MOAD_BACSU	45.45	69.707	1.74404e-15	sp|O31706|MOAD_BACSU Molybdopterin synthase sulfur carrier subunit OS=Bacillus subtilis (strain 168) GN=moaD PE=3 SV=1	BH3018	4e-20	Bha	H	COG1977	Molybdopterin converting factor, small subunit	METABOLISM	Coenzyme transport and metabolism
Be_1114	1221	0.347256	1118391	1119611	+
Be_1115	1152	0.354167	1119613	1120764	+
Be_1116	747	0.358768	1120737	1121483	+	sp|P94440|YFIL_BACSU	48.24	189.889	8.71412e-57	sp|P94440|YFIL_BACSU Uncharacterized ABC transporter ATP-binding protein YfiL OS=Bacillus subtilis (strain 168) GN=yfiL PE=3 SV=2	BS_yfiL	1e-58	Bsu	V	COG1131	ABC-type multidrug transport system, ATPase component	CELLULAR PROCESSES AND SIGNALING	Defense mechanisms
Be_1117	1272	0.40173	1121711	1122982	+	sp|P54147|Y108_SYNY3	47.22	336.265	1.58146e-108	sp|P54147|Y108_SYNY3 Putative ammonium transporter sll0108 OS=Synechocystis sp. (strain PCC 6803 / Kazusa) GN=sll0108 PE=3 SV=1	BH3834	0	Bha	P	COG0004	Ammonia permease	METABOLISM	Inorganic ion transport and metabolism
Be_1118	978	0.345603	1123099	1124076	+						BH3833	2e-64	Bha	T	COG2905	Predicted signal-transduction protein containing cAMP-binding and CBS domains	CELLULAR PROCESSES AND SIGNALING	Signal transduction mechanisms
Be_1119	729	0.377229	1124080	1124808	+	sp|A5IJJ8|DPO3_THEP1	32.54	78.9518	3.36509e-15	sp|A5IJJ8|DPO3_THEP1 DNA polymerase III PolC-type OS=Thermotoga petrophila (strain RKU-1 / ATCC BAA-488 / DSM 13995) GN=polC PE=3 SV=1	BH3832	1e-58	Bha	L	COG0847	DNA polymerase III, epsilon subunit and related 3'-5' exonucleases	INFORMATION STORAGE AND PROCESSING	Replication, recombination and repair
Be_1120	549	0.362477	1124904	1125452	+
Be_1121	462	0.34632	1125467	1125928	-						CAC2600	4e-15	---	---	---	---	---	---
Be_1122	180	0.333333	1125931	1126110	-
Be_1123	1830	0.379235	1126248	1128077	-	sp|P96589|YDAO_BACSU	66.94	751.125	0	sp|P96589|YDAO_BACSU Uncharacterized amino acid permease YdaO OS=Bacillus subtilis (strain 168) GN=ydaO PE=3 SV=1	BS_ydaO	0	Bsu	E	COG0531	Amino acid transporters	METABOLISM	Amino acid transport and metabolism
Be_1124	132	0.348485	1128058	1128189	-
Be_1125	558	0.370968	1128592	1129149	+	sp|O05503|YDHK_BACSU	57.87	191.43	1.63466e-59	sp|O05503|YDHK_BACSU Uncharacterized protein YdhK OS=Bacillus subtilis (strain 168) GN=ydhK PE=1 SV=1	BS_ydhK	2e-61	---	---	---	---	---	---
Be_1126	162	0.308642	1129241	1129402	+
Be_1127	1188	0.36532	1129670	1130857	+	sp|O31577|YFHI_BACSU	46.06	323.939	1.92384e-105	sp|O31577|YFHI_BACSU Uncharacterized MFS-type transporter YfhI OS=Bacillus subtilis (strain 168) GN=yfhI PE=3 SV=1	BS_yfhI	1e-107	Bsu	G	COG2814	Arabinose efflux permease	METABOLISM	Carbohydrate transport and metabolism
Be_1128	1386	0.373737	1131055	1132440	+						BH1854	0	Bha	S	COG3182	Uncharacterized iron-regulated membrane protein	POORLY CHARACTERIZED	Function unknown
Be_1129	468	0.346154	1132476	1132943	+	sp|P40768|YTKA_BACSU	30.97	54.6842	6.57168e-09	sp|P40768|YTKA_BACSU Uncharacterized protein YtkA OS=Bacillus subtilis (strain 168) GN=ytkA PE=4 SV=2
Be_1130	897	0.356745	1133026	1133922	-	sp|P20668|GLTC_BACSU	34.55	175.252	1.27998e-50	sp|P20668|GLTC_BACSU HTH-type transcriptional regulator GltC OS=Bacillus subtilis (strain 168) GN=gltC PE=1 SV=3	BS_gltC	7e-53	Bsu	K	COG0583	Transcriptional regulator	INFORMATION STORAGE AND PROCESSING	Transcription
Be_1131	933	0.375134	1134109	1135041	+	sp|P71019|FABD_BACSU	33.8	156.377	4.28273e-43	sp|P71019|FABD_BACSU Malonyl CoA-acyl carrier protein transacylase OS=Bacillus subtilis (strain 168) GN=fabD PE=3 SV=2	TM0798	2e-52	Tma	I	COG0331	(acyl-carrier-protein) S-malonyltransferase	METABOLISM	Lipid transport and metabolism
Be_1132	1638	0.407814	1135057	1136694	+	sp|O06924|MADA_MALRU	56	641.728	0	sp|O06924|MADA_MALRU Acetyl-S-ACP:malonate ACP transferase OS=Malonomonas rubra GN=madA PE=1 SV=1	PA0208	0	---	---	---	---	---	---
Be_1133	864	0.385417	1136699	1137562	+	sp|C1DNP5|MDCB_AZOVD	46.86	236.498	1.57788e-74	sp|C1DNP5|MDCB_AZOVD Probable 2-(5&apos;&apos;-triphosphoribosyl)-3&apos;-dephosphocoenzyme-A synthase OS=Azotobacter vinelandii (strain DJ / ATCC BAA-1303) GN=mdcB PE=3 SV=1	PA0209	2e-67	Pae	H	COG1767	Triphosphoribosyl-dephospho-CoA synthetase	METABOLISM	Coenzyme transport and metabolism
Be_1134	297	0.387205	1137537	1137833	+	sp|Q3BY37|MDCC_XANC5	46.46	80.1073	5.63546e-19	sp|Q3BY37|MDCC_XANC5 Malonate decarboxylase acyl carrier protein OS=Xanthomonas campestris pv. vesicatoria (strain 85-10) GN=mdcC PE=3 SV=1
Be_1135	1686	0.392645	1137826	1139511	+	sp|O06926|MADC_MALRU	41.55	136.346	2.67557e-34	sp|O06926|MADC_MALRU Malonyl-S-ACP:biotin-protein carboxyltransferase MADC OS=Malonomonas rubra GN=madC PE=1 SV=1	PA0211	3e-49	Pae	I	COG0777	Acetyl-CoA carboxylase beta subunit	METABOLISM	Lipid transport and metabolism
Be_1136	615	0.360976	1139502	1140116	+	sp|Q9Z448|MDCG_PSEPU	35.32	115.161	7.61449e-30	sp|Q9Z448|MDCG_PSEPU Phosphoribosyl-dephospho-CoA transferase OS=Pseudomonas putida GN=mdcG PE=3 SV=1	PA0213	2e-23	---	---	---	---	---	---
Be_1137	1428	0.367647	1140316	1141743	+	sp|O34808|UXAC_BACSU	68.31	679.478	0	sp|O34808|UXAC_BACSU Uronate isomerase OS=Bacillus subtilis (strain 168) GN=uxaC PE=2 SV=1	BS_yjmA	0	Bsu	G	COG1904	Glucuronate isomerase	METABOLISM	Carbohydrate transport and metabolism
Be_1138	1377	0.381264	1141781	1143157	+	sp|O34961|YJMB_BACSU	77.78	621.313	0	sp|O34961|YJMB_BACSU Uncharacterized symporter YjmB OS=Bacillus subtilis (strain 168) GN=yjmB PE=2 SV=1	BS_yjmB	0	Bsu	G	COG2211	Na+/melibiose symporter and related transporters	METABOLISM	Carbohydrate transport and metabolism
Be_1139	999	0.345345	1143259	1144257	+	sp|Q9JMQ1|EXUR_BACSU	65.76	420.624	3.04117e-145	sp|Q9JMQ1|EXUR_BACSU Probable HTH-type transcriptional repressor ExuR OS=Bacillus subtilis (strain 168) GN=exuR PE=2 SV=1	BS_yjmH	1e-147	Bsu	K	COG1609	Transcriptional regulators	INFORMATION STORAGE AND PROCESSING	Transcription
Be_1140	1461	0.382615	1144325	1145785	+	sp|Q97L67|UXAB_CLOAB	51.66	525.783	0	sp|Q97L67|UXAB_CLOAB Altronate oxidoreductase OS=Clostridium acetobutylicum (strain ATCC 824 / DSM 792 / JCM 1419 / LMG 5710 / VKM B-1787) GN=uxaB PE=3 SV=1	CAC0695	0	Cac	G	COG0246	Mannitol-1-phosphate/altronate dehydrogenases	METABOLISM	Carbohydrate transport and metabolism
Be_1141	1491	0.37894	1145800	1147290	+	sp|O34673|UXAA_BACSU	68.21	656.366	0	sp|O34673|UXAA_BACSU Altronate dehydratase OS=Bacillus subtilis (strain 168) GN=uxaA PE=2 SV=2	BS_yjmJ	0	Bsu	G	COG2721	Altronate dehydratase	METABOLISM	Carbohydrate transport and metabolism
Be_1142	1299	0.368745	1147309	1148607	+	sp|O34371|YTET_BACSU	67.21	568.155	0	sp|O34371|YTET_BACSU Putative oxidoreductase YteT OS=Bacillus subtilis (strain 168) GN=yteT PE=2 SV=1	BS_yteT	0	Bsu	R	COG0673	Predicted dehydrogenases and related proteins	POORLY CHARACTERIZED	General function prediction only
Be_1143	1515	0.380198	1149068	1150582	+	sp|P94488|YNAJ_BACSU	23.58	68.9366	3.95389e-11	sp|P94488|YNAJ_BACSU Uncharacterized symporter YnaJ OS=Bacillus subtilis (strain 168) GN=ynaJ PE=3 SV=2	YPO1226	0	Ype	G	COG2211	Na+/melibiose symporter and related transporters	METABOLISM	Carbohydrate transport and metabolism
Be_1144	1128	0.359929	1150626	1151753	+	sp|O34559|URHG2_BACSU	45.09	300.056	8.10772e-97	sp|O34559|URHG2_BACSU Unsaturated rhamnogalacturonyl hydrolase YteR OS=Bacillus subtilis (strain 168) GN=yteR PE=1 SV=1	CAC0359	1e-153	Cac	R	COG4225	Predicted unsaturated glucuronyl hydrolase involved in regulation of bacterial surface properties, and related proteins	POORLY CHARACTERIZED	General function prediction only
Be_1145	783	0.411239	1151907	1152689	-	sp|P50842|KDUD_BACSU	56.8	278.485	9.84506e-92	sp|P50842|KDUD_BACSU 2-dehydro-3-deoxy-D-gluconate 5-dehydrogenase OS=Bacillus subtilis (strain 168) GN=kduD PE=2 SV=1	CAC0361	1e-134	Cac	IQR	COG1028	Dehydrogenases with different specificities (related to short-chain alcohol dehydrogenases)	METABOLISM	Lipid transport and metabolism
Be_1146	831	0.383875	1152704	1153534	-	sp|Q838L9|KDUI1_ENTFA	67.75	411.764	1.33298e-143	sp|Q838L9|KDUI1_ENTFA 4-deoxy-L-threo-5-hexosulose-uronate ketol-isomerase 1 OS=Enterococcus faecalis (strain ATCC 700802 / V583) GN=kduI1 PE=1 SV=1	lin2558	1e-56	Lin	K	COG1309	Transcriptional regulator	INFORMATION STORAGE AND PROCESSING	Transcription
Be_1147	654	0.425076	1153561	1154214	-	sp|P50846|ALKH_BACSU	40.86	150.214	3.60178e-43	sp|P50846|ALKH_BACSU KHG/KDPG aldolase OS=Bacillus subtilis (strain 168) GN=kdgA PE=2 SV=1	lin2557	0	Lin	R	COG2409	Predicted drug exporters of the RND superfamily	POORLY CHARACTERIZED	General function prediction only
Be_1148	597	0.38861	1154546	1155142	+	sp|O31500|YERO_BACSU	30.22	65.0846	1.59026e-11	sp|O31500|YERO_BACSU Uncharacterized HTH-type transcriptional regulator YerO OS=Bacillus subtilis (strain 168) GN=yerO PE=3 SV=1	lin1546	3e-41	Lin	R	COG0596	Predicted hydrolases or acyltransferases (alpha/beta hydrolase superfamily)	POORLY CHARACTERIZED	General function prediction only
Be_1149	2205	0.383673	1155401	1157605	+	sp|O54101|MMPLB_STRCO	36.85	345.51	1.87744e-104	sp|O54101|MMPLB_STRCO Putative membrane protein SCO5905 OS=Streptomyces coelicolor (strain ATCC BAA-471 / A3(2) / M145) GN=SCO5905 PE=3 SV=1
Be_1150	744	0.358871	1157663	1158406	+
Be_1151	225	0.288889	1158526	1158750	+
Be_1152	372	0.341398	1158818	1159189	-
Be_1153	1221	0.371826	1159274	1160494	-	sp|O31634|YJCL_BACSU	53.48	369.777	3.40438e-123	sp|O31634|YJCL_BACSU Uncharacterized membrane protein YjcL OS=Bacillus subtilis (strain 168) GN=yjcL PE=4 SV=1	BS_yjcL	1e-125	Bsu	S	COG5505	Predicted integral membrane protein	POORLY CHARACTERIZED	Function unknown
Be_1154	648	0.325617	1160647	1161294	-	sp|O32050|YRBG_BACSU	40.28	159.458	1.42837e-46	sp|O32050|YRBG_BACSU UPF0702 transmembrane protein YrbG OS=Bacillus subtilis (strain 168) GN=yrbG PE=3 SV=1	BH1232	5e-50	Bha	S	COG2323	Predicted membrane protein	POORLY CHARACTERIZED	Function unknown
Be_1155	405	0.31358	1161375	1161779	-	sp|B1JJM9|PSIE_YERPY	53.15	111.309	3.84987e-30	sp|B1JJM9|PSIE_YERPY Protein PsiE homolog OS=Yersinia pseudotuberculosis serotype O:3 (strain YPIII) GN=psiE PE=3 SV=1	YPO3717	8e-32	Ype	S	COG3223	Predicted membrane protein	POORLY CHARACTERIZED	Function unknown
Be_1156	525	0.379048	1161935	1162459	+	sp|P80871|GS14_BACSU	68.97	253.832	1.51847e-84	sp|P80871|GS14_BACSU General stress protein 14 OS=Bacillus subtilis (strain 168) GN=ywrO PE=1 SV=2	BS_ywrO	7e-87	Bsu	R	COG2249	Putative NADPH-quinone reductase (modulator of drug activity B)	POORLY CHARACTERIZED	General function prediction only
Be_1157	762	0.383202	1162496	1163257	-	sp|P39577|DLTE_BACSU	43.46	209.149	8.23605e-65	sp|P39577|DLTE_BACSU Uncharacterized oxidoreductase DltE OS=Bacillus subtilis (strain 168) GN=dltE PE=3 SV=2	BS_dltE	3e-65	Bsu	M	COG3967	Short-chain dehydrogenase involved in D-alanine esterification of lipoteichoic acid and wall teichoic acid (D-alanine transfer protein)	CELLULAR PROCESSES AND SIGNALING	Cell wall/membrane/envelope biogenesis
Be_1158	486	0.343621	1163436	1163921	+	sp|P23261|COTF_BACSU	65.41	209.92	8.99391e-68	sp|P23261|COTF_BACSU Spore coat protein F OS=Bacillus subtilis (strain 168) GN=cotF PE=1 SV=1	BS_cotF	8e-70	Bsu	M	COG5577	Spore coat protein	CELLULAR PROCESSES AND SIGNALING	Cell wall/membrane/envelope biogenesis
Be_1159	1200	0.365833	1164042	1165241	-	sp|Q8ZKT7|SQUS_SALTY	32.63	191.43	2.04614e-54	sp|Q8ZKT7|SQUS_SALTY Sulfoquinovose isomerase OS=Salmonella typhimurium (strain LT2 / SGSC1412 / ATCC 700720) GN=yihS PE=1 SV=1	SMa0058	1e-123	Sme	G	COG2942	N-acyl-D-glucosamine 2-epimerase	METABOLISM	Carbohydrate transport and metabolism
Be_1160	141	0.333333	1165364	1165504	+
Be_1161	1128	0.367908	1165750	1166877	-	sp|O07931|YRAM_BACSU	57.84	438.343	4.75011e-151	sp|O07931|YRAM_BACSU Putative isomerase YraM OS=Bacillus subtilis (strain 168) GN=yraM PE=3 SV=2	BS_yraM	1e-152	Bsu	S	COG2828	Uncharacterized protein conserved in bacteria	POORLY CHARACTERIZED	Function unknown
Be_1162	861	0.365854	1167023	1167883	+	sp|O07906|YRAN_BACSU	53.9	338.576	1.91765e-114	sp|O07906|YRAN_BACSU Uncharacterized HTH-type transcriptional regulator YraN OS=Bacillus subtilis (strain 168) GN=yraN PE=3 SV=1	BS_yraN	1e-116	Bsu	K	COG0583	Transcriptional regulator	INFORMATION STORAGE AND PROCESSING	Transcription
Be_1163	1287	0.382284	1168106	1169392	+	sp|O05407|YRAO_BACSU	62.53	506.138	8.62055e-176	sp|O05407|YRAO_BACSU Uncharacterized transporter YraO OS=Bacillus subtilis (strain 168) GN=yraO PE=3 SV=1	BS_yraO	1e-178	Bsu	C	COG2851	H+/citrate symporter	METABOLISM	Energy production and conversion
Be_1164	534	0.359551	1169436	1169969	-	sp|P37521|YYAC_BACSU	45.32	122.865	3.82963e-33	sp|P37521|YYAC_BACSU Uncharacterized protein YyaC OS=Bacillus subtilis (strain 168) GN=yyaC PE=4 SV=1	CAC2857	3e-19	---	---	---	---	---	---
Be_1165	246	0.394309	1170092	1170337	-						BH2246	8e-28	---	---	---	---	---	---
Be_1166	177	0.367232	1170711	1170887	+
Be_1167	1026	0.391813	1171078	1172103	+	sp|P40332|IOLX_BACSU	33.83	201.83	1.06392e-59	sp|P40332|IOLX_BACSU scyllo-inositol 2-dehydrogenase (NAD(+)) OS=Bacillus subtilis (strain 168) GN=iolX PE=1 SV=2	mll1000	1e-125	Mlo	R	COG0673	Predicted dehydrogenases and related proteins	POORLY CHARACTERIZED	General function prediction only
Be_1168	1005	0.373134	1172182	1173186	+	sp|P37947|DEGA_BACSU	42.99	282.722	3.94207e-91	sp|P37947|DEGA_BACSU HTH-type transcriptional regulator DegA OS=Bacillus subtilis (strain 168) GN=degA PE=1 SV=1	BS_degA	1e-100	Bsu	K	COG1609	Transcriptional regulators	INFORMATION STORAGE AND PROCESSING	Transcription
Be_1169	1368	0.397661	1173251	1174618	+	sp|C0SPB2|YWTG_BACSU	50.47	386.341	4.32006e-128	sp|C0SPB2|YWTG_BACSU Putative metabolite transport protein YwtG OS=Bacillus subtilis (strain 168) GN=ywtG PE=3 SV=1	BS_ywtG	1e-130	Bsu	GEPR	COG0477	Permeases of the major facilitator superfamily	METABOLISM	Carbohydrate transport and metabolism
Be_1170	828	0.374396	1174650	1175477	+	sp|Q9WYP7|Y416_THEMA	32.4	85.8853	2.55342e-18	sp|Q9WYP7|Y416_THEMA Uncharacterized protein TM_0416 OS=Thermotoga maritima (strain ATCC 43589 / MSB8 / DSM 3109 / JCM 10099) GN=TM_0416 PE=1 SV=1	AGl260	3e-27	Atu	G	COG1082	Sugar phosphate isomerases/epimerases	METABOLISM	Carbohydrate transport and metabolism
Be_1171	1398	0.389127	1175540	1176937	-	sp|P96710|ARAE_BACSU	66.59	557.37	0	sp|P96710|ARAE_BACSU Arabinose-proton symporter OS=Bacillus subtilis (strain 168) GN=araE PE=2 SV=2	CAC1339	0	Cac	GEPR	COG0477	Permeases of the major facilitator superfamily	METABOLISM	Carbohydrate transport and metabolism
Be_1172	1089	0.360882	1177074	1178162	-	sp|P96711|ARAR_BACSU	50	351.673	2.4104e-117	sp|P96711|ARAR_BACSU Arabinose metabolism transcriptional repressor OS=Bacillus subtilis (strain 168) GN=araR PE=1 SV=3	CAC1340	1e-129	Cac	K	COG1609	Transcriptional regulators	INFORMATION STORAGE AND PROCESSING	Transcription
Be_1173	114	0.22807	1178483	1178596	+
Be_1174	2247	0.385403	1178664	1180910	+	sp|P50830|YPRA_BACSU	77.84	1250.34	0	sp|P50830|YPRA_BACSU Uncharacterized ATP-dependent helicase YprA OS=Bacillus subtilis (strain 168) GN=yprA PE=3 SV=1	BS_yprA	0	Bsu	R	COG1205	Distinct helicase family with a unique C-terminal domain including a metal-binding cysteine cluster	POORLY CHARACTERIZED	General function prediction only
Be_1175	1224	0.376634	1180937	1182160	+	sp|P50837|YPRB_BACSU	48.32	361.303	1.26606e-119	sp|P50837|YPRB_BACSU Uncharacterized protein YprB OS=Bacillus subtilis (strain 168) GN=yprB PE=4 SV=1	BS_yprB	1e-117	Bsu	L	COG3359	Predicted exonuclease	INFORMATION STORAGE AND PROCESSING	Replication, recombination and repair
Be_1176	264	0.416667	1182472	1182735	+	sp|P07791|COTD_BACSU	52.86	46.2098	1.03028e-06	sp|P07791|COTD_BACSU Spore coat protein D OS=Bacillus subtilis (strain 168) GN=cotD PE=4 SV=1
Be_1177	546	0.355311	1182793	1183338	+	sp|B7HHW2|Y1614_BACC4	58.43	233.032	3.90723e-76	sp|B7HHW2|Y1614_BACC4 UPF0398 protein BCB4264_A1614 OS=Bacillus cereus (strain B4264) GN=BCB4264_A1614 PE=3 SV=1	BS_ypsA	2e-71	Bsu	S	COG4474	Uncharacterized protein conserved in bacteria	POORLY CHARACTERIZED	Function unknown
Be_1178	333	0.369369	1183507	1183839	+	sp|A4IN56|GPSB_GEOTN	60.91	132.494	4.18061e-39	sp|A4IN56|GPSB_GEOTN Cell cycle protein GpsB OS=Geobacillus thermodenitrificans (strain NG80-2) GN=gpsB PE=3 SV=1	BS_ypsB	3e-40	Bsu	D	COG3599	Cell division initiation protein	CELLULAR PROCESSES AND SIGNALING	Cell cycle control, cell division, chromosome partitioning
Be_1179	1152	0.40191	1184446	1185597	+	sp|P50840|YPSC_BACSU	66.75	539.65	0	sp|P50840|YPSC_BACSU Putative RNA methyltransferase YpsC OS=Bacillus subtilis (strain 168) GN=ypsC PE=3 SV=1	lin2000	0	Lin	L	COG0116	Predicted N6-adenine-specific DNA methylase	INFORMATION STORAGE AND PROCESSING	Replication, recombination and repair
Be_1180	984	0.370935	1185638	1186621	-	sp|O05265|YULF_BACSU	58.1	421.009	1.52913e-145	sp|O05265|YULF_BACSU Uncharacterized oxidoreductase YulF OS=Bacillus subtilis (strain 168) GN=yulF PE=3 SV=2
Be_1181	192	0.375	1186754	1186945	+
Be_1182	1509	0.363154	1187024	1188532	+	sp|P50848|CBP1_BACSU	56.66	600.897	0	sp|P50848|CBP1_BACSU Carboxypeptidase 1 OS=Bacillus subtilis (strain 168) GN=ypwA PE=1 SV=1	BH2149	0	Bha	E	COG2317	Zn-dependent carboxypeptidase	METABOLISM	Amino acid transport and metabolism
Be_1183	591	0.360406	1188925	1189515	+	sp|A7GNB6|XPT_BACCN	67.71	268.085	1.55318e-89	sp|A7GNB6|XPT_BACCN Xanthine phosphoribosyltransferase OS=Bacillus cereus subsp. cytotoxis (strain NVH 391-98) GN=xpt PE=3 SV=1	BS_xpt	2e-87	Bsu	F	COG0503	Adenine/guanine phosphoribosyltransferases and related PRPP-binding proteins	METABOLISM	Nucleotide transport and metabolism
Be_1184	1305	0.396169	1189512	1190816	+	sp|P42086|PBUX_BACSU	65.27	520.005	0	sp|P42086|PBUX_BACSU Xanthine permease OS=Bacillus subtilis (strain 168) GN=pbuX PE=3 SV=1	BS_pbuX	0	Bsu	F	COG2233	Xanthine/uracil permeases	METABOLISM	Nucleotide transport and metabolism
Be_1185	1089	0.386593	1190945	1192033	+	sp|P54157|BCSA_BACSU	55.15	384.8	2.726e-130	sp|P54157|BCSA_BACSU Putative chalcone synthase OS=Bacillus subtilis (strain 168) GN=bcsA PE=3 SV=1	BH0617	1e-146	Bha	Q	COG3424	Predicted naringenin-chalcone synthase	METABOLISM	Secondary metabolites biosynthesis, transport and catabolism
Be_1186	561	0.349376	1192037	1192597	+	sp|P54158|YPBQ_BACSU	48.47	149.443	1.14419e-43	sp|P54158|YPBQ_BACSU Uncharacterized protein YpbQ OS=Bacillus subtilis (strain 168) GN=ypbQ PE=4 SV=1	BH0618	7e-54	Bha	S	COG1755	Uncharacterized protein conserved in bacteria	POORLY CHARACTERIZED	Function unknown
Be_1187	99	0.373737	1192674	1192772	+
Be_1188	3636	0.368537	1192936	1196571	+	sp|P54159|YPBR_BACSU	31.41	499.204	1.13846e-153	sp|P54159|YPBR_BACSU Uncharacterized protein YpbR OS=Bacillus subtilis (strain 168) GN=ypbR PE=4 SV=1	BH1700	1e-142	Bha	R	COG0699	Predicted GTPases (dynamin-related)	POORLY CHARACTERIZED	General function prediction only
Be_1189	261	0.363985	1196602	1196862	+	sp|P54160|YPBS_BACSU	62.2	116.316	2.09935e-33	sp|P54160|YPBS_BACSU Uncharacterized protein YpbS OS=Bacillus subtilis (strain 168) GN=ypbS PE=4 SV=1	BS_ypbS	3e-35	---	---	---	---	---	---
Be_1190	324	0.401235	1196971	1197294	+
Be_1191	387	0.377261	1197326	1197712	-	sp|P54162|RNHL_BACSU	52.03	110.538	7.30626e-30	sp|P54162|RNHL_BACSU 14.7 kDa ribonuclease H-like protein OS=Bacillus subtilis (strain 168) GN=rnhA PE=1 SV=1	BS_ypdQ	1e-31	Bsu	L	COG0328	Ribonuclease HI	INFORMATION STORAGE AND PROCESSING	Replication, recombination and repair
Be_1192	654	0.365443	1197940	1198593	+	sp|P54164|YPEP_BACSU	45.74	172.17	2.34367e-51	sp|P54164|YPEP_BACSU Uncharacterized protein YpeP OS=Bacillus subtilis (strain 168) GN=ypeP PE=3 SV=2	BH2282	6e-34	---	---	---	---	---	---
Be_1193	201	0.343284	1198610	1198810	+	sp|P54165|YPEQ_BACSU	54.39	67.781	4.46593e-15	sp|P54165|YPEQ_BACSU Uncharacterized protein YpeQ OS=Bacillus subtilis (strain 168) GN=ypeQ PE=4 SV=1	BS_ypeQ	7e-17	---	---	---	---	---	---
Be_1194	273	0.421245	1198849	1199121	-
Be_1195	774	0.378553	1199203	1199976	-	sp|O32234|YVAM_BACSU	41.41	205.297	3.17522e-63	sp|O32234|YVAM_BACSU AB hydrolase superfamily protein YvaM OS=Bacillus subtilis (strain 168) GN=yvaM PE=2 SV=1	BS_yvaM	3e-65	Bsu	R	COG0596	Predicted hydrolases or acyltransferases (alpha/beta hydrolase superfamily)	POORLY CHARACTERIZED	General function prediction only
Be_1196	105	0.4	1200074	1200178	-
Be_1197	177	0.384181	1200184	1200360	-
Be_1198	99	0.30303	1200347	1200445	+
Be_1199	144	0.368056	1200662	1200805	+
Be_1200	1140	0.368421	1200822	1201961	-	sp|O05213|YBBE_BACSU	53.21	451.44	5.4709e-155	sp|O05213|YBBE_BACSU UPF0214 protein YbbE OS=Bacillus subtilis (strain 168) GN=ybbE PE=3 SV=3	BS_ybbE	1e-152	Bsu	V	COG1680	Beta-lactamase class C and other penicillin binding proteins	CELLULAR PROCESSES AND SIGNALING	Defense mechanisms
Be_1201	1266	0.383886	1202142	1203407	+	sp|A0R5N0|EGTB_MYCS2	29.28	136.732	3.48019e-34	sp|A0R5N0|EGTB_MYCS2 Iron(II)-dependent oxidoreductase EgtB OS=Mycobacterium smegmatis (strain ATCC 700084 / mc(2)155) GN=egtB PE=1 SV=1	RSc1789	1e-137	Rso	S	COG1262	Uncharacterized conserved protein	POORLY CHARACTERIZED	Function unknown
Be_1202	942	0.332272	1203408	1204349	+	sp|P9WN47|EGTD_MYCTU	35.97	201.83	2.27858e-60	sp|P9WN47|EGTD_MYCTU Histidine-specific methyltransferase EgtD OS=Mycobacterium tuberculosis (strain ATCC 25618 / H37Rv) GN=egtD PE=1 SV=1	RSc0950	7e-70	Rso	S	COG4301	Uncharacterized conserved protein	POORLY CHARACTERIZED	Function unknown
Be_1203	1461	0.399726	1204382	1205842	-	sp|P26901|CATA_BACSU	87.53	892.108	0	sp|P26901|CATA_BACSU Vegetative catalase OS=Bacillus subtilis (strain 168) GN=katA PE=1 SV=5	BS_katA	0	Bsu	P	COG0753	Catalase	METABOLISM	Inorganic ion transport and metabolism
Be_1204	1134	0.39418	1206082	1207215	-	sp|O06012|ADHB_BACSU	62.43	492.656	3.09999e-172	sp|O06012|ADHB_BACSU Uncharacterized zinc-type alcohol dehydrogenase-like protein AdhB OS=Bacillus subtilis (strain 168) GN=adhB PE=3 SV=2	BH1829	0	Bha	ER	COG1063	Threonine dehydrogenase and related Zn-dependent dehydrogenases	METABOLISM	Amino acid transport and metabolism
Be_1205	855	0.402339	1207416	1208270	+	sp|P80878|MCAT_BACSU	36.27	145.591	1.04255e-39	sp|P80878|MCAT_BACSU Probable manganese catalase OS=Bacillus subtilis (strain 168) GN=ydbD PE=1 SV=1	BS_ydhU	9e-92	Bsu	P	COG3546	Mn-containing catalase	METABOLISM	Inorganic ion transport and metabolism
Be_1206	849	0.413428	1208285	1209133	+	sp|O34409|YFLN_BACSU	49.81	258.84	1.21027e-83	sp|O34409|YFLN_BACSU Probable metallo-hydrolase YflN OS=Bacillus subtilis (strain 168) GN=yflN PE=2 SV=1	CAC2804	7e-94	Cac	R	COG0491	Zn-dependent hydrolases, including glyoxylases	POORLY CHARACTERIZED	General function prediction only
Be_1207	894	0.363535	1209266	1210159	+	sp|Q58437|Y1031_METJA	26.95	64.3142	1.70439e-10	sp|Q58437|Y1031_METJA Uncharacterized transporter MJ1031 OS=Methanocaldococcus jannaschii (strain ATCC 43067 / DSM 2661 / JAL-1 / JCM 10045 / NBRC 100440) GN=MJ1031 PE=3 SV=1	BH2670	1e-86	Bha	R	COG0679	Predicted permeases	POORLY CHARACTERIZED	General function prediction only
Be_1208	981	0.378186	1210687	1211667	+	sp|P82594|IABF_STRCX	54.42	342.428	1.10871e-114	sp|P82594|IABF_STRCX Extracellular exo-alpha-(1-&gt;5)-L-arabinofuranosidase OS=Streptomyces chartreusis PE=1 SV=1	CAC1529	1e-171	Cac	R	COG3940	Predicted beta-xylosidase	POORLY CHARACTERIZED	General function prediction only
Be_1209	1224	0.34232	1211807	1213030	+	sp|P16552|RAFB_ECOLX	44.5	325.865	9.62205e-106	sp|P16552|RAFB_ECOLX Raffinose permease OS=Escherichia coli GN=rafB PE=3 SV=1	CAC1530	1e-180	Cac	GEPR	COG0477	Permeases of the major facilitator superfamily	METABOLISM	Carbohydrate transport and metabolism
Be_1210	2154	0.359796	1213512	1215665	+	sp|Q81IH1|TOP3_BACCR	32.49	282.337	3.45837e-82	sp|Q81IH1|TOP3_BACCR DNA topoisomerase 3 OS=Bacillus cereus (strain ATCC 14579 / DSM 31 / JCM 2152 / NBRC 15305 / NCIMB 9373 / NRRL B-3711) GN=topB PE=3 SV=1	CAC3567	6e-50	Cac	L	COG0550	Topoisomerase IA	INFORMATION STORAGE AND PROCESSING	Replication, recombination and repair
Be_1211	558	0.394265	1215694	1216251	-	sp|P42404|PHI_BACSU	52.97	204.912	3.74e-65	sp|P42404|PHI_BACSU 3-hexulose-6-phosphate isomerase OS=Bacillus subtilis (strain 168) GN=hxlB PE=1 SV=1	BS_yckF	3e-67	Bsu	M	COG0794	Predicted sugar phosphate isomerase involved in capsule formation	CELLULAR PROCESSES AND SIGNALING	Cell wall/membrane/envelope biogenesis
Be_1212	633	0.35387	1216255	1216887	-	sp|P42405|HPS_BACSU	76.67	321.627	3.79475e-110	sp|P42405|HPS_BACSU 3-hexulose-6-phosphate synthase OS=Bacillus subtilis (strain 168) GN=hxlA PE=1 SV=2	BS_hxlA	1e-112	Bsu	G	COG0269	3-hexulose-6-phosphate synthase and related proteins	METABOLISM	Carbohydrate transport and metabolism
Be_1213	348	0.364943	1217073	1217420	+	sp|P42406|HXLR_BACSU	85.29	152.91	8.41002e-47	sp|P42406|HXLR_BACSU HTH-type transcriptional activator HxlR OS=Bacillus subtilis (strain 168) GN=hxlR PE=1 SV=3	BS_yckH	6e-48	Bsu	K	COG1733	Predicted transcriptional regulators	INFORMATION STORAGE AND PROCESSING	Transcription
Be_1214	507	0.366864	1217449	1217955	-	sp|O31601|YJBC_BACSU	35.16	66.2402	1.46516e-12	sp|O31601|YJBC_BACSU Putative acetyltransferase YjbC OS=Bacillus subtilis (strain 168) GN=yjbC PE=2 SV=2
Be_1215	678	0.339233	1217970	1218647	-	sp|O05494|YDHC_BACSU	36.99	140.969	2.8539e-39	sp|O05494|YDHC_BACSU Uncharacterized HTH-type transcriptional regulator YdhC OS=Bacillus subtilis (strain 168) GN=ydhC PE=3 SV=1	BS_ydhC	6e-41	Bsu	K	COG1802	Transcriptional regulators	INFORMATION STORAGE AND PROCESSING	Transcription
Be_1216	582	0.341924	1218905	1219486	+
Be_1217	1305	0.371648	1219703	1221007	+	sp|P54571|MLEN_BACSU	29.41	59.6918	2.45006e-08	sp|P54571|MLEN_BACSU Malate-2H(+)/Na(+)-lactate antiporter OS=Bacillus subtilis (strain 168) GN=mleN PE=1 SV=1	SA2117	1e-139	Sau	C	COG1757	Na+/H+ antiporter	METABOLISM	Energy production and conversion
Be_1218	927	0.387271	1221058	1221984	+						BH1937	2e-44	Bha	GER	COG0697	Permeases of the drug/metabolite transporter (DMT) superfamily	METABOLISM	Carbohydrate transport and metabolism
Be_1219	171	0.333333	1222011	1222181	-
Be_1220	228	0.364035	1222197	1222424	-	sp|P96728|YWSA_BACSU	39.73	56.225	3.03715e-10	sp|P96728|YWSA_BACSU Uncharacterized protein YwsA OS=Bacillus subtilis (strain 168) GN=ywsA PE=4 SV=2
Be_1221	693	0.379509	1222517	1223209	+	sp|C5BMZ8|BIOHC_TERTT	31.13	69.707	1.75775e-12	sp|C5BMZ8|BIOHC_TERTT Biotin biosynthesis bifunctional protein BioHC OS=Teredinibacter turnerae (strain ATCC 39867 / T7901) GN=bioC PE=3 SV=1	VC1114	6e-17	Vch	QR	COG0500	SAM-dependent methyltransferases	METABOLISM	Secondary metabolites biosynthesis, transport and catabolism
Be_1222	909	0.388339	1223252	1224160	-	sp|C5DAQ1|META_GEOSW	71.1	461.84	2.00717e-162	sp|C5DAQ1|META_GEOSW Homoserine O-succinyltransferase OS=Geobacillus sp. (strain WCH70) GN=metA PE=3 SV=1	BH2280	1e-143	Bha	E	COG1897	Homoserine trans-succinylase	METABOLISM	Amino acid transport and metabolism
Be_1223	507	0.366864	1224342	1224848	+	sp|P52035|BSAA_BACSU	60	199.134	1.78817e-63	sp|P52035|BSAA_BACSU Glutathione peroxidase homolog BsaA OS=Bacillus subtilis (strain 168) GN=bsaA PE=3 SV=1	BS_bsaA	1e-65	Bsu	O	COG0386	Glutathione peroxidase	CELLULAR PROCESSES AND SIGNALING	Posttranslational modification, protein turnover, chaperones
Be_1224	498	0.429719	1224886	1225383	-
Be_1225	663	0.411765	1225534	1226196	+	sp|P54168|YPGQ_BACSU	38.01	147.902	3.6376e-42	sp|P54168|YPGQ_BACSU Uncharacterized protein YpgQ OS=Bacillus subtilis (strain 168) GN=ypgQ PE=4 SV=1	BH2835	7e-16	Bha	R	COG1418	Predicted HD superfamily hydrolase	POORLY CHARACTERIZED	General function prediction only
Be_1226	1890	0.380423	1226168	1228057	+	sp|O06476|YFMR_BACSU	53.43	556.984	0	sp|O06476|YFMR_BACSU Uncharacterized ABC transporter ATP-binding protein YfmR OS=Bacillus subtilis (strain 168) GN=yfmR PE=3 SV=1	lin1989	0	Lin	R	COG0488	ATPase components of ABC transporters with duplicated ATPase domains	POORLY CHARACTERIZED	General function prediction only
Be_1227	1122	0.395722	1228104	1229225	+	sp|P54169|YPGR_BACSU	66.22	505.368	3.15138e-177	sp|P54169|YPGR_BACSU Uncharacterized protein YpgR OS=Bacillus subtilis (strain 168) GN=ypgR PE=4 SV=1	BS_ypgR_1	2e-92	---	---	---	---	---	---
Be_1228	1716	0.40035	1229428	1231143	+	sp|Q8EN63|ILVD_OCEIH	74.68	847.04	0	sp|Q8EN63|ILVD_OCEIH Dihydroxy-acid dehydratase OS=Oceanobacillus iheyensis (strain DSM 14371 / JCM 11309 / KCTC 3954 / HTE831) GN=ilvD PE=3 SV=1	SP2126	0	Spn	EG	COG0129	Dihydroxyacid dehydratase/phosphogluconate dehydratase	METABOLISM	Amino acid transport and metabolism
Be_1229	438	0.392694	1231286	1231723	+	sp|Q5KZ20|Y1781_GEOKA	77.78	238.81	1.26181e-79	sp|Q5KZ20|Y1781_GEOKA UPF0403 protein GK1781 OS=Geobacillus kaustophilus (strain HTA426) GN=GK1781 PE=3 SV=1	BS_yphP	3e-80	---	---	---	---	---	---
Be_1230	789	0.38403	1231788	1232576	+	sp|P54171|YPIP_BACSU	52.17	265.774	1.16152e-86	sp|P54171|YPIP_BACSU Uncharacterized protein YpiP OS=Bacillus subtilis (strain 168) GN=ypiP PE=4 SV=2	BH2367	5e-66	Bha	QR	COG0500	SAM-dependent methyltransferases	METABOLISM	Secondary metabolites biosynthesis, transport and catabolism
Be_1231	594	0.356902	1232891	1233484	+	sp|P54172|YPJP_BACSU	49.76	194.126	2.11838e-60	sp|P54172|YPJP_BACSU Uncharacterized protein YpjP OS=Bacillus subtilis (strain 168) GN=ypjP PE=4 SV=1	BS_ypjP	2e-62	---	---	---	---	---	---
Be_1232	903	0.367663	1233715	1234617	+	sp|O34990|PURU_BACSU	59.67	390.578	1.73794e-134	sp|O34990|PURU_BACSU Formyltetrahydrofolate deformylase OS=Bacillus subtilis (strain 168) GN=purU PE=3 SV=2	BS_ykkE	1e-135	Bsu	F	COG0788	Formyltetrahydrofolate hydrolase	METABOLISM	Nucleotide transport and metabolism
Be_1233	795	0.393711	1234650	1235444	+	sp|Q9K7B5|TYSY_BACHD	78.41	461.84	1.23604e-163	sp|Q9K7B5|TYSY_BACHD Thymidylate synthase OS=Bacillus halodurans (strain ATCC BAA-125 / DSM 18197 / FERM 7344 / JCM 9153 / C-125) GN=thyA PE=3 SV=1	BH3451	1e-166	Bha	F	COG0207	Thymidylate synthase	METABOLISM	Nucleotide transport and metabolism
Be_1234	486	0.364198	1235441	1235926	+	sp|P11045|DYR_BACSU	58.75	207.608	1.02852e-66	sp|P11045|DYR_BACSU Dihydrofolate reductase OS=Bacillus subtilis (strain 168) GN=dfrA PE=1 SV=2	BS_dfrA	8e-69	Bsu	H	COG0262	Dihydrofolate reductase	METABOLISM	Coenzyme transport and metabolism
Be_1235	744	0.383065	1235994	1236737	+	sp|Q42868|PLSC_LIMAL	27.71	65.0846	4.30477e-11	sp|Q42868|PLSC_LIMAL 1-acyl-sn-glycerol-3-phosphate acyltransferase OS=Limnanthes alba PE=2 SV=1	CAC0965	1e-26	Cac	I	COG0204	1-acyl-sn-glycerol-3-phosphate acyltransferase	METABOLISM	Lipid transport and metabolism
Be_1236	1269	0.386131	1237178	1238446	+	sp|P37946|ILVA_BACSU	69.17	575.474	0	sp|P37946|ILVA_BACSU L-threonine dehydratase biosynthetic IlvA OS=Bacillus subtilis (strain 168) GN=ilvA PE=3 SV=1	BS_ilvA	0	Bsu	E	COG1171	Threonine dehydratase	METABOLISM	Amino acid transport and metabolism
Be_1237	252	0.285714	1238540	1238791	+	sp|P54177|YPMP_BACSU	42.17	69.3218	3.15112e-15	sp|P54177|YPMP_BACSU Uncharacterized protein YpmP OS=Bacillus subtilis (strain 168) GN=ypmP PE=4 SV=1	BS_ypmP	1e-16	---	---	---	---	---	---
Be_1238	606	0.356436	1238877	1239482	+	sp|P54178|SCO1_BACSU	46.52	182.956	3.53787e-56	sp|P54178|SCO1_BACSU SCO1 protein homolog OS=Bacillus subtilis (strain 168) GN=ypmQ PE=1 SV=2	BS_ypmQ	8e-58	Bsu	R	COG1999	Uncharacterized protein SCO1/SenC/PrrC, involved in biogenesis of respiratory and photosynthetic systems	POORLY CHARACTERIZED	General function prediction only
Be_1239	822	0.343066	1239606	1240427	+	sp|P40766|YPMR_BACSU	34.82	164.851	1.74647e-47	sp|P40766|YPMR_BACSU Uncharacterized protein YpmR OS=Bacillus subtilis (strain 168) GN=ypmR PE=4 SV=2	lin1976	2e-49	Lin	E	COG2755	Lysophospholipase L1 and related esterases	METABOLISM	Amino acid transport and metabolism
Be_1240	576	0.352431	1240424	1240999	+	sp|P54179|YPMS_BACSU	39.04	113.235	1.50867e-29	sp|P54179|YPMS_BACSU Uncharacterized protein YpmS OS=Bacillus subtilis (strain 168) GN=ypmS PE=4 SV=1	BS_ypmS	3e-31	Bsu	S	COG4698	Uncharacterized protein conserved in bacteria	POORLY CHARACTERIZED	Function unknown
Be_1241	744	0.379032	1241038	1241781	-						BH1282	2e-26	---	---	---	---	---	---
Be_1242	153	0.385621	1241971	1242123	+
Be_1243	318	0.327044	1242113	1242430	+
Be_1244	129	0.372093	1242503	1242631	+
Be_1245	1401	0.349036	1242781	1244181	+	sp|P16497|KINA_BACSU	36.73	202.986	1.83508e-56	sp|P16497|KINA_BACSU Sporulation kinase A OS=Bacillus subtilis (strain 168) GN=kinA PE=1 SV=2	BS_ykrQ_3	8e-41	Bsu	T	COG0642	Signal transduction histidine kinase	CELLULAR PROCESSES AND SIGNALING	Signal transduction mechanisms
Be_1246	1362	0.399413	1244589	1245950	+	sp|O34521|PTWCB_BACSU	59.82	442.965	2.25824e-150	sp|O34521|PTWCB_BACSU PTS system N-acetylglucosamine-specific EIICB component OS=Bacillus subtilis (strain 168) GN=nagP PE=3 SV=1	BH0422_1	1e-153	Bha	G	COG1263	Phosphotransferase system IIC components, glucose/maltose/N-acetylglucosamine-specific	METABOLISM	Carbohydrate transport and metabolism
Be_1247	1986	0.366062	1245981	1247966	-	sp|P42424|YXDM_BACSU	36.56	335.495	1.07261e-103	sp|P42424|YXDM_BACSU ABC transporter permease protein YxdM OS=Bacillus subtilis (strain 168) GN=yxdM PE=2 SV=3	BS_yxdM	1e-100	Bsu	V	COG0577	ABC-type antimicrobial peptide transport system, permease component	CELLULAR PROCESSES AND SIGNALING	Defense mechanisms
Be_1248	1896	0.350738	1247986	1249881	-	sp|P42424|YXDM_BACSU	36.33	341.658	2.09578e-106	sp|P42424|YXDM_BACSU ABC transporter permease protein YxdM OS=Bacillus subtilis (strain 168) GN=yxdM PE=2 SV=3	BS_yxdM	1e-105	Bsu	V	COG0577	ABC-type antimicrobial peptide transport system, permease component	CELLULAR PROCESSES AND SIGNALING	Defense mechanisms
Be_1249	771	0.351492	1249856	1250626	-	sp|P42423|YXDL_BACSU	63.39	354.755	1.0521e-121	sp|P42423|YXDL_BACSU ABC transporter ATP-binding protein YxdL OS=Bacillus subtilis (strain 168) GN=yxdL PE=2 SV=2	BS_yxdL	1e-122	Bsu	V	COG1136	ABC-type antimicrobial peptide transport system, ATPase component	CELLULAR PROCESSES AND SIGNALING	Defense mechanisms
Be_1250	984	0.372967	1250739	1251722	-	sp|P42422|YXDK_BACSU	41.18	244.973	1.01023e-76	sp|P42422|YXDK_BACSU Sensor histidine kinase YxdK OS=Bacillus subtilis (strain 168) GN=yxdK PE=3 SV=1	BS_yxdK	8e-79	Bsu	T	COG0642	Signal transduction histidine kinase	CELLULAR PROCESSES AND SIGNALING	Signal transduction mechanisms
Be_1251	696	0.375	1251719	1252414	-	sp|P42421|YXDJ_BACSU	53.33	254.218	4.0149e-83	sp|P42421|YXDJ_BACSU Transcriptional regulatory protein YxdJ OS=Bacillus subtilis (strain 168) GN=yxdJ PE=3 SV=1	BS_yxdJ	5e-85	Bsu	TK	COG0745	Response regulators consisting of a CheY-like receiver domain and a winged-helix DNA-binding domain	CELLULAR PROCESSES AND SIGNALING	Signal transduction mechanisms
Be_1252	1350	0.388889	1252604	1253953	+	sp|O34662|YODT_BACSU	56.43	455.677	1.9588e-155	sp|O34662|YODT_BACSU Uncharacterized aminotransferase YodT OS=Bacillus subtilis (strain 168) GN=yodT PE=3 SV=1	BS_yodT	1e-158	Bsu	H	COG0161	Adenosylmethionine-8-amino-7-oxononanoate aminotransferase	METABOLISM	Coenzyme transport and metabolism
Be_1253	699	0.403433	1253950	1254648	+	sp|O34317|YODS_BACSU	57.52	229.18	2.758e-73	sp|O34317|YODS_BACSU Probable coenzyme A transferase subunit alpha OS=Bacillus subtilis (strain 168) GN=yodS PE=3 SV=1	BH2259	3e-83	Bha	I	COG1788	Acyl CoA:acetate/3-ketoacid CoA transferase, alpha subunit	METABOLISM	Lipid transport and metabolism
Be_1254	657	0.414003	1254627	1255283	+	sp|O34466|YODR_BACSU	60.83	280.411	1.05427e-93	sp|O34466|YODR_BACSU Probable coenzyme A transferase subunit beta OS=Bacillus subtilis (strain 168) GN=yodR PE=3 SV=1	BS_yodR	8e-96	Bsu	I	COG2057	Acyl CoA:acetate/3-ketoacid CoA transferase, beta subunit	METABOLISM	Lipid transport and metabolism
Be_1255	1269	0.411348	1255296	1256564	+	sp|O34984|YODQ_BACSU	58.1	478.404	5.65487e-165	sp|O34984|YODQ_BACSU Uncharacterized metallohydrolase YodQ OS=Bacillus subtilis (strain 168) GN=yodQ PE=3 SV=1	BS_argE	1e-167	Bsu	E	COG0624	Acetylornithine deacetylase/Succinyl-diaminopimelate desuccinylase and related deacylases	METABOLISM	Amino acid transport and metabolism
Be_1256	867	0.367935	1256579	1257445	+	sp|O34895|YODP_BACSU	34.94	180.259	7.06411e-53	sp|O34895|YODP_BACSU N-acetyltransferase YodP OS=Bacillus subtilis (strain 168) GN=yodP PE=1 SV=1	BS_yodP	1e-54	---	---	---	---	---	---
Be_1257	1419	0.381254	1257489	1258907	+	sp|O34676|KAMA_BACSU	77.4	737.258	0	sp|O34676|KAMA_BACSU L-lysine 2,3-aminomutase OS=Bacillus subtilis (strain 168) GN=kamA PE=1 SV=1	BS_yodO	0	Bsu	E	COG1509	Lysine 2,3-aminomutase	METABOLISM	Amino acid transport and metabolism
Be_1258	276	0.336957	1258904	1259179	+	sp|C0H434|YOKU_BACSU	54.95	111.309	3.33235e-31	sp|C0H434|YOKU_BACSU Uncharacterized protein YokU OS=Bacillus subtilis (strain 168) GN=yokU PE=4 SV=1	BH2256	4e-19	---	---	---	---	---	---
Be_1259	837	0.381123	1259218	1260054	-	sp|P54693|DAAA_LYSSH	40.36	208.764	6.74813e-64	sp|P54693|DAAA_LYSSH D-alanine aminotransferase OS=Lysinibacillus sphaericus GN=dat PE=3 SV=1	BS_yheM	4e-62	Bsu	EH	COG0115	Branched-chain amino acid aminotransferase/4-amino-4-deoxychorismate lyase	METABOLISM	Amino acid transport and metabolism
Be_1260	1032	0.347868	1260169	1261200	-	sp|O31660|YKRP_BACSU	42.71	207.608	6.50133e-62	sp|O31660|YKRP_BACSU Putative membrane-bound acyltransferase YkrP OS=Bacillus subtilis (strain 168) GN=ykrP PE=3 SV=1	lin0994	3e-70	Lin	G	COG3594	Fucose 4-O-acetylase and related acetyltransferases	METABOLISM	Carbohydrate transport and metabolism
Be_1261	216	0.365741	1261565	1261780	+	sp|O31864|YOZE_BACSU	64.29	95.5153	1.38249e-25	sp|O31864|YOZE_BACSU UPF0346 protein YozE OS=Bacillus subtilis (strain 168) GN=yozE PE=1 SV=1	BS_yozE	2e-27	Bsu	S	COG4479	Uncharacterized protein conserved in bacteria	POORLY CHARACTERIZED	Function unknown
Be_1262	669	0.35725	1261934	1262602	+	sp|O34414|YODN_BACSU	45.08	163.696	5.92125e-48	sp|O34414|YODN_BACSU Uncharacterized protein YodN OS=Bacillus subtilis (strain 168) GN=yodN PE=4 SV=1	BS_yodN	9e-50	---	---	---	---	---	---
Be_1263	171	0.374269	1262597	1262767	-
Be_1264	174	0.390805	1262912	1263085	+	sp|O31863|YOZD_BACSU	66.67	69.3218	7.40755e-16	sp|O31863|YOZD_BACSU Uncharacterized protein YozD OS=Bacillus subtilis (strain 168) GN=yozD PE=4 SV=1	BS_yozD	2e-17	---	---	---	---	---	---
Be_1265	1074	0.353818	1263122	1264195	-	sp|P39791|YPPC_BACSU	41.2	194.512	6.12894e-57	sp|P39791|YPPC_BACSU Uncharacterized protein YppC OS=Bacillus subtilis (strain 168) GN=yppC PE=4 SV=2	BS_yppC	1e-58	---	---	---	---	---	---
Be_1266	753	0.346614	1264409	1265161	+	sp|O31435|YBDM_BACSU	32.38	119.398	1.58495e-30	sp|O31435|YBDM_BACSU Probable serine/threonine-protein kinase YbdM OS=Bacillus subtilis (strain 168) GN=ybdM PE=1 SV=1	BS_ybdM	5e-32	Bsu	RTKL	COG0515	Serine/threonine protein kinase	POORLY CHARACTERIZED	General function prediction only
Be_1267	132	0.310606	1265222	1265353	+
Be_1268	642	0.342679	1265408	1266049	+	sp|O34349|YODM_BACSU	31.55	81.2629	2.43461e-17	sp|O34349|YODM_BACSU Putative lipid phosphate phosphatase YodM OS=Bacillus subtilis (strain 168) GN=yodM PE=3 SV=1	SA1250	8e-24	Sau	I	COG0671	Membrane-associated phospholipid phosphatase	METABOLISM	Lipid transport and metabolism
Be_1269	504	0.361111	1266086	1266589	+
Be_1270	315	0.377778	1266688	1267002	+	sp|O30472|YODL_BACSU	45.83	101.293	5.23391e-27	sp|O30472|YODL_BACSU Uncharacterized protein YodL OS=Bacillus subtilis (strain 168) GN=yodL PE=4 SV=3	BS_yodL	3e-29	---	---	---	---	---	---
Be_1271	129	0.364341	1267027	1267155	-
Be_1272	705	0.392908	1267337	1268041	+	sp|B7GKU4|DEOD_ANOFW	84.19	417.157	5.52973e-147	sp|B7GKU4|DEOD_ANOFW Purine nucleoside phosphorylase DeoD-type OS=Anoxybacillus flavithermus (strain DSM 21510 / WK1) GN=deoD PE=3 SV=1	BS_deoD	1e-41	Bsu	F	COG0813	Purine-nucleoside phosphorylase	METABOLISM	Nucleotide transport and metabolism
Be_1273	168	0.428571	1268201	1268368	-	sp|O05522|TATAY_BACSU	67.27	70.4774	2.62792e-16	sp|O05522|TATAY_BACSU Sec-independent protein translocase protein TatAy OS=Bacillus subtilis (strain 168) GN=tatAy PE=1 SV=1	BS_ydiI	8e-18	Bsu	U	COG1826	Sec-independent protein secretion pathway components	CELLULAR PROCESSES AND SIGNALING	Intracellular trafficking, secretion, and vesicular transport
Be_1274	1302	0.367127	1268505	1269806	+	sp|O07585|YHDP_BACSU	54.57	441.425	3.23166e-150	sp|O07585|YHDP_BACSU UPF0053 protein YhdP OS=Bacillus subtilis (strain 168) GN=yhdP PE=3 SV=1	BS_yhdP	1e-152	Bsu	R	COG1253	Hemolysins and related proteins containing CBS domains	POORLY CHARACTERIZED	General function prediction only
Be_1275	1176	0.395408	1270019	1271194	-	sp|P39604|RODA_BACSU	41.23	184.496	5.18124e-52	sp|P39604|RODA_BACSU Rod shape-determining protein RodA OS=Bacillus subtilis (strain 168) GN=rodA PE=1 SV=1	lin2521	3e-43	Lin	D	COG0772	Bacterial cell division membrane protein	CELLULAR PROCESSES AND SIGNALING	Cell cycle control, cell division, chromosome partitioning
Be_1276	576	0.352431	1271523	1272098	+
Be_1277	492	0.380081	1272233	1272724	+	sp|Q814U8|PTGA_BACCR	63.03	208.764	2.79952e-67	sp|Q814U8|PTGA_BACCR Glucose-specific phosphotransferase enzyme IIA component OS=Bacillus cereus (strain ATCC 14579 / DSM 31 / JCM 2152 / NBRC 15305 / NCIMB 9373 / NRRL B-3711) GN=crr PE=3 SV=1	BS_ypqE	1e-58	Bsu	G	COG2190	Phosphotransferase system IIA components	METABOLISM	Carbohydrate transport and metabolism
Be_1278	117	0.307692	1272700	1272816	+
Be_1279	294	0.346939	1272890	1273183	+
Be_1280	762	0.363517	1273195	1273956	+	sp|Q81JH1|YIDC2_BACAN	60.09	226.098	1.89135e-71	sp|Q81JH1|YIDC2_BACAN Membrane protein insertase YidC 2 OS=Bacillus anthracis GN=yidC2 PE=3 SV=1	BS_spoIIIJ	2e-68	Bsu	U	COG0706	Preprotein translocase subunit YidC	CELLULAR PROCESSES AND SIGNALING	Intracellular trafficking, secretion, and vesicular transport
Be_1281	528	0.373106	1274095	1274622	-
Be_1282	756	0.376984	1274619	1275374	-						BH1282	2e-17	---	---	---	---	---	---
Be_1283	480	0.352083	1275479	1275958	-						SA1665	4e-26	Sau	K	COG1476	Predicted transcriptional regulators	INFORMATION STORAGE AND PROCESSING	Transcription
Be_1284	258	0.329457	1276086	1276343	-
Be_1285	1305	0.361686	1276367	1277671	-	sp|O07585|YHDP_BACSU	56.94	446.432	3.73891e-152	sp|O07585|YHDP_BACSU UPF0053 protein YhdP OS=Bacillus subtilis (strain 168) GN=yhdP PE=3 SV=1	BS_yhdP	1e-154	Bsu	R	COG1253	Hemolysins and related proteins containing CBS domains	POORLY CHARACTERIZED	General function prediction only
Be_1286	540	0.411111	1277925	1278464	+	sp|O32098|YUEE_BACSU	72.12	261.536	1.41891e-87	sp|O32098|YUEE_BACSU Putative phosphohydrolase YueE OS=Bacillus subtilis (strain 168) GN=yueE PE=4 SV=1	BS_yueE	6e-90	Bsu	R	COG1418	Predicted HD superfamily hydrolase	POORLY CHARACTERIZED	General function prediction only
Be_1287	663	0.355958	1278597	1279259	+	sp|O32192|CSSR_BACSU	56.76	244.202	2.37311e-79	sp|O32192|CSSR_BACSU Transcriptional regulatory protein CssR OS=Bacillus subtilis (strain 168) GN=cssR PE=1 SV=1	BS_yvqA	1e-81	Bsu	TK	COG0745	Response regulators consisting of a CheY-like receiver domain and a winged-helix DNA-binding domain	CELLULAR PROCESSES AND SIGNALING	Signal transduction mechanisms
Be_1288	1335	0.36779	1279256	1280590	+	sp|O32193|CSSS_BACSU	38.89	350.903	1.50883e-114	sp|O32193|CSSS_BACSU Sensor histidine kinase CssS OS=Bacillus subtilis (strain 168) GN=cssS PE=1 SV=2	BS_yvqB	1e-116	Bsu	T	COG0642	Signal transduction histidine kinase	CELLULAR PROCESSES AND SIGNALING	Signal transduction mechanisms
Be_1289	108	0.314815	1280670	1280777	+
Be_1290	123	0.308943	1280923	1281045	+
Be_1291	540	0.355556	1281092	1281631	-	sp|Q97JQ5|53DR_CLOAB	40.8	114.775	2.73581e-30	sp|Q97JQ5|53DR_CLOAB Putative 5&apos;(3&apos;)-deoxyribonucleotidase OS=Clostridium acetobutylicum (strain ATCC 824 / DSM 792 / JCM 1419 / LMG 5710 / VKM B-1787) GN=CA_C1218 PE=3 SV=1	CAC1218	6e-32	Cac	S	COG4502	Uncharacterized protein conserved in bacteria	POORLY CHARACTERIZED	Function unknown
Be_1292	408	0.372549	1281803	1282210	+						CAC3674	8e-37	Cac	R	COG0517	FOG: CBS domain	POORLY CHARACTERIZED	General function prediction only
Be_1293	741	0.345479	1282223	1282963	+	sp|Q7P1B9|NPD_CHRVO	41.95	229.18	6.66417e-73	sp|Q7P1B9|NPD_CHRVO NAD-dependent protein deacetylase OS=Chromobacterium violaceum (strain ATCC 12472 / DSM 30191 / JCM 1249 / NBRC 12614 / NCIMB 9131 / NCTC 9757) GN=cobB PE=3 SV=1	BS_yhdZ	3e-65	Bsu	K	COG0846	NAD-dependent protein deacetylases, SIR2 family	INFORMATION STORAGE AND PROCESSING	Transcription
Be_1294	396	0.358586	1283087	1283482	+	sp|O07586|CUER_BACSU	54.84	70.0922	1.99956e-14	sp|O07586|CUER_BACSU HTH-type transcriptional regulator CueR OS=Bacillus subtilis (strain 168) GN=cueR PE=3 SV=1	BS_yhdQ	1e-15	Bsu	K	COG0789	Predicted transcriptional regulators	INFORMATION STORAGE AND PROCESSING	Transcription
Be_1295	1368	0.379386	1283595	1284962	+	sp|O07585|YHDP_BACSU	62.97	520.776	0	sp|O07585|YHDP_BACSU UPF0053 protein YhdP OS=Bacillus subtilis (strain 168) GN=yhdP PE=3 SV=1	BS_yhdP	0	Bsu	R	COG1253	Hemolysins and related proteins containing CBS domains	POORLY CHARACTERIZED	General function prediction only
Be_1296	1101	0.357856	1285003	1286103	-	sp|O07594|YHDY_BACSU	46.26	293.508	1.67386e-94	sp|O07594|YHDY_BACSU Uncharacterized MscS family protein YhdY OS=Bacillus subtilis (strain 168) GN=yhdY PE=3 SV=1	BS_yhdY	2e-96	Bsu	M	COG0668	Small-conductance mechanosensitive channel	CELLULAR PROCESSES AND SIGNALING	Cell wall/membrane/envelope biogenesis
Be_1297	1101	0.386921	1286294	1287394	+	sp|O31689|YKVY_BACSU	58.63	442.58	7.55938e-153	sp|O31689|YKVY_BACSU Putative dipeptidase YkvY OS=Bacillus subtilis (strain 168) GN=ykvY PE=3 SV=1	BS_ykvY	1e-155	Bsu	E	COG0006	Xaa-Pro aminopeptidase	METABOLISM	Amino acid transport and metabolism
Be_1298	225	0.368889	1287510	1287734	+
Be_1299	291	0.340206	1287887	1288177	+
Be_1300	441	0.342404	1288261	1288701	+	sp|P40737|YXXD_BACSU	29.23	50.8322	1.70131e-07	sp|P40737|YXXD_BACSU Antitoxin YxxD OS=Bacillus subtilis (strain 168) GN=yxxD PE=1 SV=1
Be_1301	219	0.360731	1288770	1288988	+
Be_1302	918	0.352941	1289034	1289951	-	sp|P54593|YHCI_BACSU	34.18	172.17	3.57877e-49	sp|P54593|YHCI_BACSU Uncharacterized protein YhcI OS=Bacillus subtilis (strain 168) GN=yhcI PE=4 SV=1	BS_yhcI	7e-51	Bsu	R	COG1277	ABC-type transport system involved in multi-copper enzyme maturation, permease component	POORLY CHARACTERIZED	General function prediction only
Be_1303	912	0.390351	1289948	1290859	-	sp|P54592|YHCH_BACSU	52.51	312.768	9.29146e-104	sp|P54592|YHCH_BACSU Uncharacterized ABC transporter ATP-binding protein YhcH OS=Bacillus subtilis (strain 168) GN=yhcH PE=3 SV=1	BS_yhcH	1e-105	Bsu	V	COG1131	ABC-type multidrug transport system, ATPase component	CELLULAR PROCESSES AND SIGNALING	Defense mechanisms
Be_1304	1317	0.381169	1291148	1292464	+	sp|P28303|DINF_ECOLI	34.13	189.119	9.57437e-53	sp|P28303|DINF_ECOLI DNA-damage-inducible protein F OS=Escherichia coli (strain K12) GN=dinF PE=2 SV=1	BH1150	1e-132	Bha	V	COG0534	Na+-driven multidrug efflux pump	CELLULAR PROCESSES AND SIGNALING	Defense mechanisms
Be_1305	486	0.378601	1292555	1293040	+						BH0999	7e-14	---	---	---	---	---	---
Be_1306	456	0.370614	1293165	1293620	+	sp|P46351|YTH1_PANTH	35.09	76.2554	2.12459e-15	sp|P46351|YTH1_PANTH Uncharacterized 45.4 kDa protein in thiaminase I 5&apos;region OS=Paenibacillus thiaminolyticus PE=3 SV=1	BH1893	5e-40	Bha	LR	COG0494	NTP pyrophosphohydrolases including oxidative damage repair enzymes	INFORMATION STORAGE AND PROCESSING	Replication, recombination and repair
Be_1307	618	0.404531	1293705	1294322	+	sp|C0SPC3|YJHB_BACSU	49.27	194.126	2.3864e-60	sp|C0SPC3|YJHB_BACSU Putative ADP-ribose pyrophosphatase YjhB OS=Bacillus subtilis (strain 168) GN=yjhB PE=3 SV=1	BH3089	1e-68	Bha	F	COG1051	ADP-ribose pyrophosphatase	METABOLISM	Nucleotide transport and metabolism
Be_1308	1470	0.363265	1294354	1295823	-	sp|Q8EM16|CLS_OCEIH	63.83	631.713	0	sp|Q8EM16|CLS_OCEIH Cardiolipin synthase OS=Oceanobacillus iheyensis (strain DSM 14371 / JCM 11309 / KCTC 3954 / HTE831) GN=cls PE=3 SV=1	BS_ywnE	0	Bsu	I	COG1502	Phosphatidylserine/phosphatidylglycerophosphate/cardiolipin synthases and related enzymes	METABOLISM	Lipid transport and metabolism
Be_1309	573	0.38918	1296008	1296580	+	sp|A8AVK0|LEMA_STRGC	40.24	145.591	5.86058e-42	sp|A8AVK0|LEMA_STRGC Protein LemA OS=Streptococcus gordonii (strain Challis / ATCC 35105 / CH1 / DL1 / V288) GN=lemA PE=2 SV=1	TM0961	4e-68	Tma	S	COG1704	Uncharacterized conserved protein	POORLY CHARACTERIZED	Function unknown
Be_1310	762	0.396325	1296577	1297338	+	sp|P55140|YGCG_ECOLI	45.83	87.0409	9.12547e-19	sp|P55140|YGCG_ECOLI UPF0603 protein YgcG OS=Escherichia coli (strain K12) GN=ygcG PE=3 SV=2	TM0962	3e-33	Tma	R	COG1512	Beta-propeller domains of methanol dehydrogenase type	POORLY CHARACTERIZED	General function prediction only
Be_1311	888	0.364865	1297503	1298390	+	sp|P39074|BMRU_BACSU	38.97	215.312	5.03962e-66	sp|P39074|BMRU_BACSU Putative lipid kinase BmrU OS=Bacillus subtilis (strain 168) GN=bmrU PE=1 SV=2	BS_bmrU	2e-49	Bsu	IR	COG1597	Sphingosine kinase and enzymes related to eukaryotic diacylglycerol kinase	METABOLISM	Lipid transport and metabolism
Be_1312	672	0.352679	1298490	1299161	+	sp|G3XD94|UGND_PSEAE	46.57	177.563	3.11559e-51	sp|G3XD94|UGND_PSEAE UDP-N-acetyl-D-glucosamine 6-dehydrogenase OS=Pseudomonas aeruginosa (strain ATCC 15692 / PAO1 / 1C / PRS 101 / LMG 12228) GN=wbpA PE=1 SV=1	CAC3310	3e-56	Cac	M	COG0677	UDP-N-acetyl-D-mannosaminuronate dehydrogenase	CELLULAR PROCESSES AND SIGNALING	Cell wall/membrane/envelope biogenesis
Be_1313	618	0.380259	1299172	1299789	+	sp|G3XD94|UGND_PSEAE	40.96	125.561	2.50003e-32	sp|G3XD94|UGND_PSEAE UDP-N-acetyl-D-glucosamine 6-dehydrogenase OS=Pseudomonas aeruginosa (strain ATCC 15692 / PAO1 / 1C / PRS 101 / LMG 12228) GN=wbpA PE=1 SV=1	CAC3310	2e-38	Cac	M	COG0677	UDP-N-acetyl-D-mannosaminuronate dehydrogenase	CELLULAR PROCESSES AND SIGNALING	Cell wall/membrane/envelope biogenesis
Be_1314	471	0.382166	1299886	1300356	+	sp|P80872|G16O_BACSU	43.98	124.405	1.40476e-34	sp|P80872|G16O_BACSU General stress protein 16O OS=Bacillus subtilis (strain 168) GN=yocK PE=1 SV=3	BS_yocK	1e-35	Bsu	T	COG1734	DnaK suppressor protein	CELLULAR PROCESSES AND SIGNALING	Signal transduction mechanisms
Be_1315	843	0.355872	1300472	1301314	+	sp|Q8RD36|Y211_CALS4	35.97	180.259	6.77378e-53	sp|Q8RD36|Y211_CALS4 Uncharacterized HTH-type transcriptional regulator TTE0211 OS=Caldanaerobacter subterraneus subsp. tengcongensis (strain DSM 15242 / JCM 11007 / NBRC 100824 / MB4) GN=TTE0211 PE=3 SV=1	BH3576	2e-80	Bha	K	COG1737	Transcriptional regulators	INFORMATION STORAGE AND PROCESSING	Transcription
Be_1316	885	0.39209	1301426	1302310	+	sp|Q6HMZ5|MURQ_BACHK	63.27	388.652	7.75552e-134	sp|Q6HMZ5|MURQ_BACHK N-acetylmuramic acid 6-phosphate etherase OS=Bacillus thuringiensis subsp. konkukian (strain 97-27) GN=murQ PE=3 SV=1	L144334	1e-121	Lla	R	COG2103	Predicted sugar phosphate isomerase	POORLY CHARACTERIZED	General function prediction only
Be_1317	1368	0.38962	1302337	1303704	+	sp|Q797S1|PTXBC_BACSU	52.63	424.861	3.34514e-143	sp|Q797S1|PTXBC_BACSU Putative PTS system EIIBC component YbbF OS=Bacillus subtilis (strain 168) GN=ybbF PE=3 SV=2	BH3574_2	1e-138	Bha	G	COG1263	Phosphotransferase system IIC components, glucose/maltose/N-acetylglucosamine-specific	METABOLISM	Carbohydrate transport and metabolism
Be_1318	441	0.351474	1303742	1304182	-	sp|O34305|YTOQ_BACSU	71.72	229.18	7.75787e-76	sp|O34305|YTOQ_BACSU Uncharacterized protein YtoQ OS=Bacillus subtilis (strain 168) GN=ytoQ PE=4 SV=1	BS_ytoQ	5e-78	---	---	---	---	---	---
Be_1319	585	0.37094	1304474	1305058	+	sp|O06983|YVDA_BACSU	44.32	163.696	8.44351e-49	sp|O06983|YVDA_BACSU Putative carbonic anhydrase YvdA OS=Bacillus subtilis (strain 168) GN=yvdA PE=3 SV=1	BS_yvdA	3e-52	Bsu	P	COG0288	Carbonic anhydrase	METABOLISM	Inorganic ion transport and metabolism
Be_1320	1257	0.406523	1305100	1306356	+	sp|O06984|YVDB_BACSU	56.65	360.918	7.518e-118	sp|O06984|YVDB_BACSU Putative sulfate transporter YvdB OS=Bacillus subtilis (strain 168) GN=yvdB PE=3 SV=1	BS_yvdB	1e-120	Bsu	P	COG0659	Sulfate permease and related transporters (MFS superfamily)	METABOLISM	Inorganic ion transport and metabolism
Be_1321	903	0.395349	1306638	1307540	+	sp|P52090|PHA1_PAULE	31.76	117.472	1.81869e-28	sp|P52090|PHA1_PAULE Poly(3-hydroxyalkanoate) depolymerase C OS=Paucimonas lemoignei GN=phaZ1 PE=3 SV=1	RSc2149	5e-30	Rso	Q	COG3509	Poly(3-hydroxybutyrate) depolymerase	METABOLISM	Secondary metabolites biosynthesis, transport and catabolism
Be_1322	1293	0.369683	1307653	1308945	+	sp|B7JJI0|MTAD_BACC0	48.28	426.402	2.02117e-144	sp|B7JJI0|MTAD_BACC0 5-methylthioadenosine/S-adenosylhomocysteine deaminase OS=Bacillus cereus (strain AH820) GN=mtaD PE=3 SV=1	SP1356	1e-127	Spn	FR	COG0402	Cytosine deaminase and related metal-dependent hydrolases	METABOLISM	Nucleotide transport and metabolism
Be_1323	840	0.358333	1309139	1309978	+	sp|P37965|GLPQ_BACSU	44.44	239.58	9.04748e-76	sp|P37965|GLPQ_BACSU Glycerophosphoryl diester phosphodiesterase OS=Bacillus subtilis (strain 168) GN=glpQ PE=3 SV=1	BS_glpQ	1e-77	Bsu	C	COG0584	Glycerophosphoryl diester phosphodiesterase	METABOLISM	Energy production and conversion
Be_1324	291	0.340206	1310096	1310386	+
Be_1325	297	0.380471	1310641	1310937	+
Be_1326	729	0.375857	1310988	1311716	+	sp|O07592|YHDW_BACSU	43.28	209.92	1.73727e-65	sp|O07592|YHDW_BACSU Putative glycerophosphoryl diester phosphodiesterase YhdW OS=Bacillus subtilis (strain 168) GN=yhdW PE=3 SV=1	BH3700	3e-79	Bha	C	COG0584	Glycerophosphoryl diester phosphodiesterase	METABOLISM	Energy production and conversion
Be_1327	558	0.379928	1311821	1312378	+	sp|Q9KBN7|Y1888_BACHD	33.7	100.138	1.69211e-24	sp|Q9KBN7|Y1888_BACHD UPF0157 protein BH1888 OS=Bacillus halodurans (strain ATCC BAA-125 / DSM 18197 / FERM 7344 / JCM 9153 / C-125) GN=BH1888 PE=3 SV=1	BH1888	6e-26	Bha	S	COG2320	Uncharacterized conserved protein	POORLY CHARACTERIZED	Function unknown
Be_1328	417	0.354916	1312456	1312872	-
Be_1329	786	0.344784	1312964	1313749	-
Be_1330	261	0.314176	1313704	1313964	+
Be_1331	882	0.388889	1314091	1314972	+	sp|P94592|YWPJ_BACSU	34.27	177.948	8.65938e-52	sp|P94592|YWPJ_BACSU Putative phosphatase YwpJ OS=Bacillus subtilis (strain 168) GN=ywpJ PE=1 SV=2	BH1746	3e-64	Bha	R	COG0561	Predicted hydrolases of the HAD superfamily	POORLY CHARACTERIZED	General function prediction only
Be_1332	1425	0.385263	1315348	1316772	+	sp|O32204|ARCD_BACSU	66.95	593.964	0	sp|O32204|ARCD_BACSU Putative arginine/ornithine antiporter OS=Bacillus subtilis (strain 168) GN=yvsH PE=3 SV=1	BS_yvsH	0	Bsu	E	COG0531	Amino acid transporters	METABOLISM	Amino acid transport and metabolism
Be_1333	207	0.333333	1316927	1317133	+
Be_1334	228	0.298246	1317172	1317399	-
Be_1335	1596	0.389098	1317527	1319122	+	sp|P49939|GERKA_BACSU	58.18	610.912	0	sp|P49939|GERKA_BACSU Spore germination protein KA OS=Bacillus subtilis (strain 168) GN=gerKA PE=3 SV=2	BS_gerKA	0	---	---	---	---	---	---
Be_1336	1212	0.353135	1319112	1320323	+	sp|P49941|GERKC_BACSU	39	303.138	3.46015e-97	sp|P49941|GERKC_BACSU Spore germination protein KC OS=Bacillus subtilis (strain 168) GN=gerKC PE=3 SV=1	BS_gerKC	1e-90	---	---	---	---	---	---
Be_1337	1122	0.348485	1320341	1321462	+	sp|P49940|GERKB_BACSU	49.18	333.954	4.65563e-110	sp|P49940|GERKB_BACSU Spore germination protein KB OS=Bacillus subtilis (strain 168) GN=gerKB PE=3 SV=1	BS_gerKB	1e-112	---	---	---	---	---	---
Be_1338	447	0.400447	1321509	1321955	+	sp|O31790|YMAD_BACSU	57.14	177.178	2.86509e-55	sp|O31790|YMAD_BACSU Uncharacterized protein YmaD OS=Bacillus subtilis (strain 168) GN=ymaD PE=3 SV=1	BS_ymaD	3e-57	Bsu	O	COG1764	Predicted redox protein, regulator of disulfide bond formation	CELLULAR PROCESSES AND SIGNALING	Posttranslational modification, protein turnover, chaperones
Be_1339	1245	0.375904	1322060	1323304	+	sp|Q818U9|DPO4_BACCR	53.77	439.499	4.05058e-150	sp|Q818U9|DPO4_BACCR DNA polymerase IV OS=Bacillus cereus (strain ATCC 14579 / DSM 31 / JCM 2152 / NBRC 15305 / NCIMB 9373 / NRRL B-3711) GN=dinB PE=3 SV=1	BS_yqjH	1e-136	Bsu	L	COG0389	Nucleotidyltransferase/DNA polymerase involved in DNA repair	INFORMATION STORAGE AND PROCESSING	Replication, recombination and repair
Be_1340	795	0.391195	1323315	1324109	-	sp|O31723|YLMA_BACSU	47.24	242.662	1.2761e-77	sp|O31723|YLMA_BACSU Uncharacterized ABC transporter ATP-binding protein YlmA OS=Bacillus subtilis (strain 168) GN=ylmA PE=2 SV=2	lin1890	5e-85	Lin	P	COG1119	ABC-type molybdenum transport system, ATPase component/photorepair protein PhrA	METABOLISM	Inorganic ion transport and metabolism
Be_1341	141	0.283688	1324293	1324433	-
Be_1342	246	0.313008	1324749	1324994	-
Be_1343	585	0.352137	1325083	1325667	+	sp|F0PP33|SIGC_BACSU	0.585	577	2e-71	sp|F0PP33|SIGC_BACSU RNA polymerase sigma factor SigC OS=Bacillus thuringiensis subsp. finitimus (strain YBT-020) GN=sigC	lin0443	6e-58	Lin	K	COG1595	DNA-directed RNA polymerase specialized sigma subunit, sigma24 homolog	INFORMATION STORAGE AND PROCESSING	Transcription
Be_1344	408	0.367647	1325652	1326059	+
Be_1345	1248	0.359776	1326063	1327310	+						BH3360	5e-24	Bha	D	COG0772	Bacterial cell division membrane protein	CELLULAR PROCESSES AND SIGNALING	Cell cycle control, cell division, chromosome partitioning
Be_1346	1146	0.388307	1327390	1328535	+	sp|P37339|LHGO_ECOLI	27.52	147.517	2.16591e-38	sp|P37339|LHGO_ECOLI L-2-hydroxyglutarate oxidase LhgO OS=Escherichia coli (strain K12) GN=lhgO PE=1 SV=3	BMEII0291	3e-53	Bme	R	COG0579	Predicted dehydrogenase	POORLY CHARACTERIZED	General function prediction only
Be_1347	417	0.340528	1328563	1328979	-
Be_1348	450	0.355556	1329226	1329675	+
Be_1349	423	0.36643	1329760	1330182	+	sp|P70958|YWMA_BACSU	27.12	49.2914	5.90621e-07	sp|P70958|YWMA_BACSU Uncharacterized protein YwmA OS=Bacillus subtilis (strain 168) GN=ywmA PE=4 SV=2
Be_1350	216	0.37963	1330267	1330482	+
Be_1351	216	0.356481	1330498	1330713	+
Be_1352	135	0.362963	1330816	1330950	+
Be_1353	504	0.365079	1331177	1331680	+	sp|O07582|SIGM_BACSU	43.05	118.627	4.48072e-32	sp|O07582|SIGM_BACSU RNA polymerase sigma factor SigM OS=Bacillus subtilis (strain 168) GN=sigM PE=1 SV=1	BS_yhdM	9e-34	Bsu	K	COG1595	DNA-directed RNA polymerase specialized sigma subunit, sigma24 homolog	INFORMATION STORAGE AND PROCESSING	Transcription
Be_1354	1089	0.367309	1331667	1332755	+	sp|O07581|YHDL_BACSU	35.52	200.675	7.93501e-59	sp|O07581|YHDL_BACSU Probable anti-sigma-M factor YhdL OS=Bacillus subtilis (strain 168) GN=yhdL PE=1 SV=1	BS_yhdL	1e-60	---	---	---	---	---	---
Be_1355	291	0.33677	1332746	1333036	+
Be_1356	519	0.373796	1333051	1333569	-	sp|Q45133|GRPB_BACPE	30.59	85.5001	2.10933e-19	sp|Q45133|GRPB_BACPE Glutamate-rich protein GrpB OS=Bacillus pseudofirmus (strain OF4) GN=grpB PE=3 SV=2	BH1888	1e-19	Bha	S	COG2320	Uncharacterized conserved protein	POORLY CHARACTERIZED	Function unknown
Be_1357	1332	0.396396	1333869	1335200	+	sp|P94427|GABT_BACSU	67.84	608.601	0	sp|P94427|GABT_BACSU Probable 4-aminobutyrate aminotransferase OS=Bacillus subtilis (strain 168) GN=gabT PE=3 SV=1	BH0991	0	Bha	E	COG0160	4-aminobutyrate aminotransferase and related aminotransferases	METABOLISM	Amino acid transport and metabolism
Be_1358	1368	0.377193	1335273	1336640	+	sp|Q01265|YHYA_PSESN	46.98	263.848	8.50517e-83	sp|Q01265|YHYA_PSESN Uncharacterized protein in HyuA 5&apos;region (Fragment) OS=Pseudomonas sp. (strain NS671) PE=3 SV=1	BH0992	1e-178	Bha	KT	COG3829	Transcriptional regulator containing PAS, AAA-type ATPase, and DNA-binding domains	INFORMATION STORAGE AND PROCESSING	Transcription
Be_1359	1425	0.407018	1336743	1338167	+	sp|P94428|GABD_BACSU	55.84	535.413	0	sp|P94428|GABD_BACSU Succinate-semialdehyde dehydrogenase [NADP(+)] OS=Bacillus subtilis (strain 168) GN=gabD PE=1 SV=1	BH0995	0	Bha	C	COG1012	NAD-dependent aldehyde dehydrogenases	METABOLISM	Energy production and conversion
Be_1360	171	0.309942	1338431	1338601	-
Be_1361	828	0.30314	1338912	1339739	+	sp|P96690|YDFL_BACSU	25.29	80.8777	1.16445e-16	sp|P96690|YDFL_BACSU Uncharacterized HTH-type transcriptional regulator YdfL OS=Bacillus subtilis (strain 168) GN=ydfL PE=3 SV=1	BH3496_1	2e-19	Bha	K	COG0789	Predicted transcriptional regulators	INFORMATION STORAGE AND PROCESSING	Transcription
Be_1362	1488	0.399866	1339881	1341368	+	sp|P72315|YCOM_RHORU	29.44	166.392	5.91735e-44	sp|P72315|YCOM_RHORU Uncharacterized protein in cooM 5&apos;region OS=Rhodospirillum rubrum PE=3 SV=1	MA0246	6e-47	Mac	H	COG0043	3-polyprenyl-4-hydroxybenzoate decarboxylase and related decarboxylases	METABOLISM	Coenzyme transport and metabolism
Be_1363	612	0.369281	1341442	1342053	+	sp|P94404|BSDB_BACSU	68.86	253.832	9.70395e-84	sp|P94404|BSDB_BACSU Phenolic acid decarboxylase subunit B OS=Bacillus subtilis (strain 168) GN=bsdB PE=1 SV=1	BS_yclB	3e-86	Bsu	H	COG0163	3-polyprenyl-4-hydroxybenzoate decarboxylase	METABOLISM	Coenzyme transport and metabolism
Be_1364	834	0.360911	1342487	1343320	+	sp|O34592|YDJP_BACSU	28.95	58.9214	7.57763e-09	sp|O34592|YDJP_BACSU AB hydrolase superfamily protein YdjP OS=Bacillus subtilis (strain 168) GN=ydjP PE=2 SV=1
Be_1365	681	0.340675	1343551	1344231	+	sp|Q81CK1|KYNB_BACCR	30.36	70.4774	1.50533e-13	sp|Q81CK1|KYNB_BACCR Kynurenine formamidase OS=Bacillus cereus (strain ATCC 14579 / DSM 31 / JCM 2152 / NBRC 15305 / NCIMB 9373 / NRRL B-3711) GN=kynB PE=1 SV=1	PAB0997	9e-22	Pab	R	COG1878	Predicted metal-dependent hydrolase	POORLY CHARACTERIZED	General function prediction only
Be_1366	717	0.355649	1344247	1344963	+
Be_1367	690	0.372464	1344986	1345675	+	sp|Q9ZLE3|SCOA_HELPJ	55.05	216.853	2.02788e-68	sp|Q9ZLE3|SCOA_HELPJ Succinyl-CoA:3-ketoacid coenzyme A transferase subunit A OS=Helicobacter pylori (strain J99 / ATCC 700824) GN=scoA PE=3 SV=1	jhp0637	2e-70	jHp	I	COG1788	Acyl CoA:acetate/3-ketoacid CoA transferase, alpha subunit	METABOLISM	Lipid transport and metabolism
Be_1368	654	0.382263	1345668	1346321	+	sp|P56007|SCOB_HELPY	53.14	217.624	2.72159e-69	sp|P56007|SCOB_HELPY Succinyl-CoA:3-ketoacid coenzyme A transferase subunit B OS=Helicobacter pylori (strain ATCC 700392 / 26695) GN=scoB PE=1 SV=1	DRA0054_2	3e-75	Dra	I	COG2057	Acyl CoA:acetate/3-ketoacid CoA transferase, beta subunit	METABOLISM	Lipid transport and metabolism
Be_1369	1131	0.389036	1346318	1347448	+	sp|Q43931|CATB_ACIAD	50	366.696	6.96061e-123	sp|Q43931|CATB_ACIAD Muconate cycloisomerase 1 OS=Acinetobacter baylyi (strain ATCC 33305 / BD413 / ADP1) GN=catB PE=3 SV=2	PA2509	1e-107	Pae	MR	COG4948	L-alanine-DL-glutamate epimerase and related enzymes of enolase superfamily	CELLULAR PROCESSES AND SIGNALING	Cell wall/membrane/envelope biogenesis
Be_1370	330	0.312121	1347517	1347846	+
Be_1371	1194	0.39866	1347866	1349059	+	sp|P45359|THLA_CLOAB	48.48	369.007	3.75961e-123	sp|P45359|THLA_CLOAB Acetyl-CoA acetyltransferase OS=Clostridium acetobutylicum (strain ATCC 824 / DSM 792 / JCM 1419 / LMG 5710 / VKM B-1787) GN=thlA PE=1 SV=1	CAC2873	1e-125	Cac	I	COG0183	Acetyl-CoA acetyltransferase	METABOLISM	Lipid transport and metabolism
Be_1372	813	0.345633	1349104	1349916	+	sp|P95607|CATA_RHOOP	41.89	186.422	1.37797e-55	sp|P95607|CATA_RHOOP Catechol 1,2-dioxygenase (Fragment) OS=Rhodococcus opacus GN=catA PE=1 SV=1	Cgl2351	9e-52	Cgl	Q	COG3485	Protocatechuate 3,4-dioxygenase beta subunit	METABOLISM	Secondary metabolites biosynthesis, transport and catabolism
Be_1373	1374	0.388646	1350317	1351690	+	sp|O30513|BENK_ACIAD	38.76	328.176	2.6259e-105	sp|O30513|BENK_ACIAD Benzoate transport protein OS=Acinetobacter baylyi (strain ATCC 33305 / BD413 / ADP1) GN=benK PE=3 SV=2	PA4900	1e-86	Pae	GEPR	COG0477	Permeases of the major facilitator superfamily	METABOLISM	Carbohydrate transport and metabolism
Be_1374	1233	0.425791	1351944	1353176	-	sp|P00438|PHHY_PSEFL	55.47	453.751	4.03213e-156	sp|P00438|PHHY_PSEFL p-hydroxybenzoate hydroxylase OS=Pseudomonas fluorescens GN=pobA PE=1 SV=2	RSc2242	1e-172	Rso	HC	COG0654	2-polyprenyl-6-methoxyphenol hydroxylase and related FAD-dependent oxidoreductases	METABOLISM	Coenzyme transport and metabolism
Be_1375	783	0.372925	1353410	1354192	+	sp|P77300|YAGI_ECOLI	31.17	143.28	2.09733e-39	sp|P77300|YAGI_ECOLI Uncharacterized HTH-type transcriptional regulator YagI OS=Escherichia coli (strain K12) GN=yagI PE=3 SV=1	BH2137	3e-41	Bha	K	COG1414	Transcriptional regulator	INFORMATION STORAGE AND PROCESSING	Transcription
Be_1376	774	0.366925	1354219	1354992	+	sp|P16528|ICLR_ECOLI	27.69	132.494	3.4695e-35	sp|P16528|ICLR_ECOLI Acetate operon repressor OS=Escherichia coli (strain K12) GN=iclR PE=1 SV=1	BH3725	5e-44	Bha	K	COG1414	Transcriptional regulator	INFORMATION STORAGE AND PROCESSING	Transcription
Be_1377	720	0.343056	1355462	1356181	+	sp|O31453|YBFM_BACSU	27.34	57.7658	2.76251e-09	sp|O31453|YBFM_BACSU Uncharacterized membrane protein YbfM OS=Bacillus subtilis (strain 168) GN=ybfM PE=3 SV=1	BH2202	3e-16	Bha	S	COG0586	Uncharacterized membrane-associated protein	POORLY CHARACTERIZED	Function unknown
Be_1378	1080	0.364815	1356208	1357287	-	sp|P16497|KINA_BACSU	40.63	225.328	7.08018e-66	sp|P16497|KINA_BACSU Sporulation kinase A OS=Bacillus subtilis (strain 168) GN=kinA PE=1 SV=2	BS_kinA_3	1e-43	Bsu	T	COG0642	Signal transduction histidine kinase	CELLULAR PROCESSES AND SIGNALING	Signal transduction mechanisms
Be_1379	1437	0.362561	1357713	1359149	+	sp|A7MKD6|NHAP2_CROS8	42.8	323.939	4.43894e-102	sp|A7MKD6|NHAP2_CROS8 K(+)/H(+) antiporter NhaP2 OS=Cronobacter sakazakii (strain ATCC BAA-894) GN=nhaP2 PE=3 SV=1	BH4038	1e-173	Bha	P	COG3263	NhaP-type Na+/H+ and K+/H+ antiporters with a unique C-terminal domain	METABOLISM	Inorganic ion transport and metabolism
Be_1380	90	0.333333	1359530	1359619	+
Be_1381	558	0.374552	1359616	1360173	+
Be_1382	555	0.396396	1360216	1360770	-	sp|Q5JGM7|PFPI_THEKO	36.11	123.635	8.87582e-34	sp|Q5JGM7|PFPI_THEKO Intracellular protease 1 OS=Thermococcus kodakaraensis (strain ATCC BAA-918 / JCM 12380 / KOD1) GN=pfpI PE=3 SV=1	PAE0267	1e-64	Pya	R	COG0693	Putative intracellular protease/amidase	POORLY CHARACTERIZED	General function prediction only
Be_1383	414	0.359903	1360934	1361347	-
Be_1384	204	0.333333	1361807	1362010	+
Be_1385	354	0.344633	1362142	1362495	+
Be_1386	1293	0.392111	1362710	1364002	+	sp|O34978|PBUO_BACSU	37.7	243.817	1.0428e-73	sp|O34978|PBUO_BACSU Guanine/hypoxanthine permease PbuO OS=Bacillus subtilis (strain 168) GN=pbuO PE=1 SV=1	BH2030	1e-138	Bha	R	COG2252	Permeases	POORLY CHARACTERIZED	General function prediction only
Be_1387	1179	0.394402	1364201	1365379	+	sp|P39668|YYXA_BACSU	51.4	319.701	6.42385e-104	sp|P39668|YYXA_BACSU Uncharacterized serine protease YyxA OS=Bacillus subtilis (strain 168) GN=yyxA PE=3 SV=2	lin0320	1e-111	Lin	O	COG0265	Trypsin-like serine proteases, typically periplasmic, contain C-terminal PDZ domain	CELLULAR PROCESSES AND SIGNALING	Posttranslational modification, protein turnover, chaperones
Be_1388	855	0.336842	1365397	1366251	-	sp|P37513|YYAK_BACSU	35.64	163.696	2.4812e-46	sp|P37513|YYAK_BACSU Uncharacterized protein YyaK OS=Bacillus subtilis (strain 168) GN=yyaK PE=4 SV=1	BS_yyaK	5e-48	Bsu	R	COG1266	Predicted metal-dependent membrane protease	POORLY CHARACTERIZED	General function prediction only
Be_1389	1017	0.368732	1366334	1367350	-	sp|O34755|YKOT_BACSU	66.25	352.443	2.28078e-118	sp|O34755|YKOT_BACSU Uncharacterized glycosyltransferase YkoT OS=Bacillus subtilis (strain 168) GN=ykoT PE=1 SV=1	BS_ykoT	1e-120	Bsu	M	COG0463	Glycosyltransferases involved in cell wall biogenesis	CELLULAR PROCESSES AND SIGNALING	Cell wall/membrane/envelope biogenesis
Be_1390	1704	0.357394	1367369	1369072	-	sp|O34830|YKOS_BACSU	66.73	695.271	0	sp|O34830|YKOS_BACSU Uncharacterized membrane protein YkoS OS=Bacillus subtilis (strain 168) GN=ykoS PE=4 SV=1	BS_ykoS	0	---	---	---	---	---	---
Be_1391	114	0.359649	1369139	1369252	+
Be_1392	1587	0.395085	1369326	1370912	+	sp|Q92D33|RF3_LISIN	62.91	621.313	0	sp|Q92D33|RF3_LISIN Peptide chain release factor 3 OS=Listeria innocua serovar 6a (strain CLIP 11262) GN=prfC PE=3 SV=1	lin0987	0	Lin	J	COG4108	Peptide chain release factor RF-3	INFORMATION STORAGE AND PROCESSING	Translation, ribosomal structure and biogenesis
Be_1393	126	0.357143	1370971	1371096	+
Be_1394	1365	0.399267	1371264	1372628	+	sp|P10656|GLNA_CLOSA	55.96	517.694	7.97031e-180	sp|P10656|GLNA_CLOSA Glutamine synthetase OS=Clostridium saccharobutylicum GN=glnA PE=3 SV=1	BH3867	0	Bha	E	COG0174	Glutamine synthetase	METABOLISM	Amino acid transport and metabolism
Be_1395	348	0.336207	1372675	1373022	-
Be_1396	681	0.397944	1373127	1373807	-
Be_1397	396	0.383838	1373952	1374347	+	sp|O05243|YUGU_BACSU	70.23	209.534	1.48489e-68	sp|O05243|YUGU_BACSU UPF0047 protein YugU OS=Bacillus subtilis (strain 168) GN=yugU PE=3 SV=2	BS_yugU	1e-70	Bsu	S	COG0432	Uncharacterized conserved protein	POORLY CHARACTERIZED	Function unknown
Be_1398	108	0.37037	1374394	1374501	-
Be_1399	636	0.345912	1374614	1375249	-	sp|P39583|YWAC_BACSU	53.72	181.415	3.0398e-55	sp|P39583|YWAC_BACSU GTP pyrophosphokinase YwaC OS=Bacillus subtilis (strain 168) GN=ywaC PE=1 SV=1	BH1885	4e-63	Bha	S	COG2357	Uncharacterized protein conserved in bacteria	POORLY CHARACTERIZED	Function unknown
Be_1400	429	0.354312	1375585	1376013	+	sp|O07579|YHDJ_BACSU	24.14	47.7506	1.75001e-06	sp|O07579|YHDJ_BACSU Uncharacterized N-acetyltransferase YhdJ OS=Bacillus subtilis (strain 168) GN=yhdJ PE=3 SV=1
Be_1401	186	0.349462	1376089	1376274	+
Be_1402	252	0.384921	1376421	1376672	+	sp|P37955|SPLA_BACSU	54.17	86.2705	8.12318e-22	sp|P37955|SPLA_BACSU Transcriptional regulator SplA OS=Bacillus subtilis (strain 168) GN=splA PE=4 SV=1	BS_splA	2e-23	---	---	---	---	---	---
Be_1403	1029	0.37415	1376743	1377771	+	sp|P37956|SPL_BACSU	87.13	636.721	0	sp|P37956|SPL_BACSU Spore photoproduct lyase OS=Bacillus subtilis (strain 168) GN=splB PE=1 SV=1	BS_splB	0	Bsu	L	COG1533	DNA repair photolyase	INFORMATION STORAGE AND PROCESSING	Replication, recombination and repair
Be_1404	1317	0.357631	1377939	1379255	+	sp|P70961|YWMD_BACSU	28.19	67.781	1.05308e-11	sp|P70961|YWMD_BACSU Uncharacterized protein YwmD OS=Bacillus subtilis (strain 168) GN=ywmD PE=3 SV=1	BS_ywmD	3e-12	Bsu	R	COG2304	Uncharacterized protein containing a von Willebrand factor type A (vWA) domain	POORLY CHARACTERIZED	General function prediction only
Be_1405	372	0.341398	1379393	1379764	+
Be_1406	2271	0.383972	1380390	1382660	+	sp|O83972|RIR1_TREPA	45.74	639.802	0	sp|O83972|RIR1_TREPA Ribonucleoside-diphosphate reductase subunit alpha OS=Treponema pallidum (strain Nichols) GN=nrdA PE=3 SV=1	BH0501	0	Bha	F	COG0209	Ribonucleotide reductase, alpha subunit	METABOLISM	Nucleotide transport and metabolism
Be_1407	1041	0.370797	1382696	1383736	+	sp|Q9KFH7|RIR2_BACHD	65.79	474.937	3.03957e-166	sp|Q9KFH7|RIR2_BACHD Ribonucleoside-diphosphate reductase subunit beta OS=Bacillus halodurans (strain ATCC BAA-125 / DSM 18197 / FERM 7344 / JCM 9153 / C-125) GN=nrdB PE=1 SV=1	BH0502	1e-168	Bha	F	COG0208	Ribonucleotide reductase, beta subunit	METABOLISM	Nucleotide transport and metabolism
Be_1408	960	0.407292	1384162	1385121	+	sp|Q5KWB1|PFKA_GEOKA	76.49	501.901	1.27133e-177	sp|Q5KWB1|PFKA_GEOKA ATP-dependent 6-phosphofructokinase OS=Geobacillus kaustophilus (strain HTA426) GN=pfkA PE=3 SV=1	BS_pfk	1e-171	Bsu	G	COG0205	6-phosphofructokinase	METABOLISM	Carbohydrate transport and metabolism
Be_1409	1425	0.401404	1385185	1386609	+	sp|P80885|KPYK_BACSU	69.13	622.468	0	sp|P80885|KPYK_BACSU Pyruvate kinase OS=Bacillus subtilis (strain 168) GN=pyk PE=1 SV=2	BS_pykA_1	0	Bsu	G	COG0469	Pyruvate kinase	METABOLISM	Carbohydrate transport and metabolism
Be_1410	858	0.418415	1386688	1387545	+	sp|P13243|ALF_BACSU	88.77	522.316	0	sp|P13243|ALF_BACSU Probable fructose-bisphosphate aldolase OS=Bacillus subtilis (strain 168) GN=fbaA PE=1 SV=2	BS_fbaA	1e-122	Bsu	G	COG0191	Fructose/tagatose bisphosphate aldolase	METABOLISM	Carbohydrate transport and metabolism
Be_1411	1527	0.374591	1387779	1389305	+	sp|P54417|OPUD_BACSU	61.74	550.051	0	sp|P54417|OPUD_BACSU Glycine betaine transporter OpuD OS=Bacillus subtilis (strain 168) GN=opuD PE=1 SV=1	BS_opuD	1e-145	Bsu	M	COG1292	Choline-glycine betaine transporter	CELLULAR PROCESSES AND SIGNALING	Cell wall/membrane/envelope biogenesis
Be_1412	1395	0.384946	1389420	1390814	+	sp|O34708|YFLA_BACSU	67.32	511.531	1.05059e-176	sp|O34708|YFLA_BACSU Uncharacterized transporter YflA OS=Bacillus subtilis (strain 168) GN=yflA PE=3 SV=1	BS_yflA	1e-179	Bsu	E	COG1115	Na+/alanine symporter	METABOLISM	Amino acid transport and metabolism
Be_1413	495	0.371717	1390825	1391319	-	sp|P49855|YKKB_BACSU	31.62	70.8626	2.66879e-14	sp|P49855|YKKB_BACSU Uncharacterized protein YkkB OS=Bacillus subtilis (strain 168) GN=ykkB PE=3 SV=1	BH1868	5e-16	Bha	J	COG1670	Acetyltransferases, including N-acetylases of ribosomal proteins	INFORMATION STORAGE AND PROCESSING	Translation, ribosomal structure and biogenesis
Be_1414	777	0.37323	1391488	1392264	+	sp|P0AEM9|FLIY_ECOLI	32.03	132.88	2.73428e-35	sp|P0AEM9|FLIY_ECOLI Cystine-binding periplasmic protein OS=Escherichia coli (strain K12) GN=fliY PE=1 SV=1	RSp0481	1e-45	Rso	ET	COG0834	ABC-type amino acid transport/signal transduction systems, periplasmic component/domain	METABOLISM	Amino acid transport and metabolism
Be_1415	663	0.393665	1392299	1392961	+	sp|P42200|TCYB_BACSU	49.31	130.568	2.89285e-35	sp|P42200|TCYB_BACSU L-cystine transport system permease protein TcyB OS=Bacillus subtilis (strain 168) GN=tcyB PE=1 SV=1	sll1270_2	2e-39	Syn	E	COG0765	ABC-type amino acid transport system, permease component	METABOLISM	Amino acid transport and metabolism
Be_1416	744	0.387097	1392979	1393722	+	sp|P54537|ARTM_BACSU	60.83	301.982	1.97809e-101	sp|P54537|ARTM_BACSU Arginine transport ATP-binding protein ArtM OS=Bacillus subtilis (strain 168) GN=artM PE=1 SV=1	CAC0112	1e-111	Cac	E	COG1126	ABC-type polar amino acid transport system, ATPase component	METABOLISM	Amino acid transport and metabolism
Be_1417	564	0.359929	1393737	1394300	-	sp|P96579|YDAF_BACSU	41.44	150.214	7.64815e-44	sp|P96579|YDAF_BACSU Putative ribosomal N-acetyltransferase YdaF OS=Bacillus subtilis (strain 168) GN=ydaF PE=1 SV=1	SA0330	3e-47	Sau	J	COG1670	Acetyltransferases, including N-acetylases of ribosomal proteins	INFORMATION STORAGE AND PROCESSING	Translation, ribosomal structure and biogenesis
Be_1418	447	0.355705	1394456	1394902	+
Be_1419	396	0.376263	1394950	1395345	+	sp|P40768|YTKA_BACSU	41.86	85.8853	2.4377e-20	sp|P40768|YTKA_BACSU Uncharacterized protein YtkA OS=Bacillus subtilis (strain 168) GN=ytkA PE=4 SV=2	BS_ytkA	1e-21	---	---	---	---	---	---
Be_1420	570	0.37193	1395346	1395915	+	sp|P54178|SCO1_BACSU	53.69	179.489	4.68401e-55	sp|P54178|SCO1_BACSU SCO1 protein homolog OS=Bacillus subtilis (strain 168) GN=ypmQ PE=1 SV=2	BS_ypmQ	2e-57	Bsu	R	COG1999	Uncharacterized protein SCO1/SenC/PrrC, involved in biogenesis of respiratory and photosynthetic systems	POORLY CHARACTERIZED	General function prediction only
Be_1421	249	0.349398	1395976	1396224	+	sp|O32093|YUEH_BACSU	47.56	78.1814	1.41036e-18	sp|O32093|YUEH_BACSU Uncharacterized protein YueH OS=Bacillus subtilis (strain 168) GN=yueH PE=4 SV=1	BS_yueH	2e-17	---	---	---	---	---	---
Be_1422	891	0.372615	1396610	1397500	-						BH1937	3e-53	Bha	GER	COG0697	Permeases of the drug/metabolite transporter (DMT) superfamily	METABOLISM	Carbohydrate transport and metabolism
Be_1423	504	0.404762	1398074	1398577	+						SA1136	8e-32	Sau	S	COG4732	Predicted membrane protein	POORLY CHARACTERIZED	Function unknown
Be_1424	816	0.400735	1398574	1399389	+	sp|P56904|THID_RHIME	52.87	251.906	4.87774e-81	sp|P56904|THID_RHIME Hydroxymethylpyrimidine/phosphomethylpyrimidine kinase OS=Rhizobium meliloti (strain 1021) GN=thiD PE=3 SV=2	SMb20962	5e-83	Sme	H	COG0351	Hydroxymethylpyrimidine/phosphomethylpyrimidine kinase	METABOLISM	Coenzyme transport and metabolism
Be_1425	825	0.389091	1399389	1400213	+	sp|A8MK93|THIM_ALKOO	46.64	249.98	3.13559e-80	sp|A8MK93|THIM_ALKOO Hydroxyethylthiazole kinase OS=Alkaliphilus oremlandii (strain OhILAs) GN=thiM PE=3 SV=1	MA2723	3e-69	Mac	H	COG2145	Hydroxyethylthiazole kinase, sugar kinase family	METABOLISM	Coenzyme transport and metabolism
Be_1426	630	0.411111	1400188	1400817	+	sp|A5ULP4|THIE_METS3	54.5	202.601	1.763e-63	sp|A5ULP4|THIE_METS3 Thiamine-phosphate synthase OS=Methanobrevibacter smithii (strain PS / ATCC 35061 / DSM 861) GN=thiE PE=3 SV=1	CAC0495	3e-57	Cac	H	COG0352	Thiamine monophosphate synthase	METABOLISM	Coenzyme transport and metabolism
Be_1427	690	0.389855	1400845	1401534	-	sp|Q9K9G8|TENA_BACHD	37.1	163.696	5.96559e-48	sp|Q9K9G8|TENA_BACHD Aminopyrimidine aminohydrolase OS=Bacillus halodurans (strain ATCC BAA-125 / DSM 18197 / FERM 7344 / JCM 9153 / C-125) GN=tenA PE=1 SV=1	BH2679	1e-49	Bha	K	COG0819	Putative transcription activator	INFORMATION STORAGE AND PROCESSING	Transcription
Be_1428	135	0.311111	1401868	1402002	+
Be_1429	1203	0.374065	1402035	1403237	-
Be_1430	936	0.372863	1403517	1404452	+	sp|O34705|PLBAC_BACSU	19.03	53.9138	4.29453e-07	sp|O34705|PLBAC_BACSU Phospholipase YtpA OS=Bacillus subtilis (strain 168) GN=ytpA PE=1 SV=1	BH0879	8e-49	Bha	I	COG2267	Lysophospholipase	METABOLISM	Lipid transport and metabolism
Be_1431	1986	0.365559	1404475	1406460	+	sp|P15005|MCRB_ECOLI	29.89	70.8626	1.26583e-11	sp|P15005|MCRB_ECOLI 5-methylcytosine-specific restriction enzyme B OS=Escherichia coli (strain K12) GN=mcrB PE=1 SV=3	SSO1328	2e-16	Sso	V	COG1401	GTPase subunit of restriction endonuclease	CELLULAR PROCESSES AND SIGNALING	Defense mechanisms
Be_1432	1251	0.366906	1406450	1407700	+
Be_1433	204	0.397059	1407940	1408143	+
Be_1434	903	0.384275	1408222	1409124	+	sp|O31850|YOJN_BACSU	74.39	444.506	1.40069e-155	sp|O31850|YOJN_BACSU Uncharacterized protein YojN OS=Bacillus subtilis (strain 168) GN=yojN PE=3 SV=1	BS_yojN	1e-158	Bsu	R	COG0714	MoxR-like ATPases	POORLY CHARACTERIZED	General function prediction only
Be_1435	1929	0.388802	1409136	1411064	+	sp|O31849|YOJO_BACSU	60.47	791.571	0	sp|O31849|YOJO_BACSU Uncharacterized protein YojO OS=Bacillus subtilis (strain 168) GN=yojO PE=3 SV=2	BS_yojO	0	Bsu	P	COG4548	Nitric oxide reductase activation protein	METABOLISM	Inorganic ion transport and metabolism
Be_1436	1056	0.397727	1411140	1412195	+						SA1739	5e-90	Sau	R	COG4927	Predicted choloylglycine hydrolase	POORLY CHARACTERIZED	General function prediction only
Be_1437	798	0.384712	1412323	1413120	+	sp|O74529|YJ48_SCHPO	35.23	143.28	2.51035e-39	sp|O74529|YJ48_SCHPO Uncharacterized methyltransferase C70.08c OS=Schizosaccharomyces pombe (strain 972 / ATCC 24843) GN=SPCC70.08c PE=3 SV=1	all1988	1e-88	Nos	QR	COG0500	SAM-dependent methyltransferases	METABOLISM	Secondary metabolites biosynthesis, transport and catabolism
Be_1438	567	0.368607	1413162	1413728	+	sp|P39127|CITR_BACSU	41.38	155.606	1.3546e-44	sp|P39127|CITR_BACSU HTH-type transcriptional regulator CitR OS=Bacillus subtilis (strain 168) GN=citR PE=3 SV=2	BS_citR	9e-45	Bsu	K	COG0583	Transcriptional regulator	INFORMATION STORAGE AND PROCESSING	Transcription
Be_1439	165	0.387879	1413796	1413960	+	sp|P39127|CITR_BACSU	48.08	54.6842	2.55569e-09	sp|P39127|CITR_BACSU HTH-type transcriptional regulator CitR OS=Bacillus subtilis (strain 168) GN=citR PE=3 SV=2	BS_citR	2e-18	Bsu	K	COG0583	Transcriptional regulator	INFORMATION STORAGE AND PROCESSING	Transcription
Be_1440	1338	0.414798	1414190	1415527	+	sp|A5UMN6|DADD_METS3	42.99	335.109	1.26793e-108	sp|A5UMN6|DADD_METS3 5&apos;-deoxyadenosine deaminase OS=Methanobrevibacter smithii (strain PS / ATCC 35061 / DSM 861) GN=dadD PE=3 SV=1	BH0746	0	Bha	FR	COG0402	Cytosine deaminase and related metal-dependent hydrolases	METABOLISM	Nucleotide transport and metabolism
Be_1441	2859	0.406436	1415941	1418799	+	sp|P23129|ODO1_BACSU	62.73	1243.02	0	sp|P23129|ODO1_BACSU 2-oxoglutarate dehydrogenase E1 component OS=Bacillus subtilis (strain 168) GN=odhA PE=3 SV=3	BH2206	0	Bha	C	COG0567	2-oxoglutarate dehydrogenase complex, dehydrogenase (E1) component, and related enzymes	METABOLISM	Energy production and conversion
Be_1442	1278	0.407668	1418815	1420092	+	sp|P16263|ODO2_BACSU	67.23	521.931	0	sp|P16263|ODO2_BACSU Dihydrolipoyllysine-residue succinyltransferase component of 2-oxoglutarate dehydrogenase complex OS=Bacillus subtilis (strain 168) GN=odhB PE=3 SV=2	BS_odhB	0	Bsu	C	COG0508	Pyruvate/2-oxoglutarate dehydrogenase complex, dihydrolipoamide acyltransferase (E2) component, and related enzymes	METABOLISM	Energy production and conversion
Be_1443	1695	0.378761	1420170	1421864	+	sp|Q59022|Y1628_METJA	39.05	62.7734	3.92194e-09	sp|Q59022|Y1628_METJA Uncharacterized protein MJ1628 OS=Methanocaldococcus jannaschii (strain ATCC 43067 / DSM 2661 / JAL-1 / JCM 10045 / NBRC 100440) GN=MJ1628 PE=4 SV=1	VCA0786	1e-109	Vch	R	COG3044	Predicted ATPase of the ABC class	POORLY CHARACTERIZED	General function prediction only
Be_1444	1185	0.397468	1422378	1423562	+	sp|P19580|CAPB_BACAN	74.87	601.282	0	sp|P19580|CAPB_BACAN Capsule biosynthesis protein CapB OS=Bacillus anthracis GN=capB PE=2 SV=2	BS_ywsC	0	---	---	---	---	---	---
Be_1445	450	0.357778	1423578	1424027	+	sp|P19581|CAPC_BACAN	81.63	224.942	5.23486e-74	sp|P19581|CAPC_BACAN Capsule biosynthesis protein CapC OS=Bacillus anthracis GN=capC PE=2 SV=1	BS_ywtA	1e-63	---	---	---	---	---	---
Be_1446	1173	0.375107	1424042	1425214	+	sp|P19579|CAPA_BACAN	57.03	470.315	1.02659e-162	sp|P19579|CAPA_BACAN Capsule biosynthesis protein CapA OS=Bacillus anthracis GN=capA PE=2 SV=2	BS_ywtB	1e-104	Bsu	M	COG2843	Putative enzyme of poly-gamma-glutamate biosynthesis (capsule formation)	CELLULAR PROCESSES AND SIGNALING	Cell wall/membrane/envelope biogenesis
Be_1447	1554	0.406692	1425230	1426783	+	sp|Q51693|CAPD_BACAN	45.66	378.637	2.96112e-123	sp|Q51693|CAPD_BACAN Capsule biosynthesis protein CapD OS=Bacillus anthracis GN=capD PE=1 SV=2	BS_ggt	3e-73	Bsu	E	COG0405	Gamma-glutamyltransferase	METABOLISM	Amino acid transport and metabolism
Be_1448	144	0.340278	1426808	1426951	+	sp|Q9RMX8|Y6562_BACAN	51.28	44.2838	1.60846e-06	sp|Q9RMX8|Y6562_BACAN Uncharacterized protein pXO2-54/BXB0062/GBAA_pXO2_0062 OS=Bacillus anthracis GN=pXO2-54 PE=4 SV=1
Be_1449	741	0.39946	1427068	1427808	+	sp|P82597|MGLP_BAC25	46.96	226.483	9.73e-72	sp|P82597|MGLP_BAC25 Thermostable monoacylglycerol lipase OS=Bacillus sp. (strain H-257) PE=1 SV=3	TM1022	3e-30	Tma	R	COG1647	Esterase/lipase	POORLY CHARACTERIZED	General function prediction only
Be_1450	201	0.303483	1427873	1428073	+	sp|O31848|YOZC_BACSU	72.73	99.3673	3.03494e-27	sp|O31848|YOZC_BACSU Uncharacterized protein YozC OS=Bacillus subtilis (strain 168) GN=yozC PE=4 SV=1	BS_yozC	5e-29	---	---	---	---	---	---
Be_1451	1857	0.408185	1428116	1429972	-	sp|Q796C3|SQHC_BACSU	51.87	640.573	0	sp|Q796C3|SQHC_BACSU Sporulenol synthase OS=Bacillus subtilis (strain 168) GN=sqhC PE=1 SV=1	BS_sqhC	1e-180	Bsu	I	COG1657	Squalene cyclase	METABOLISM	Lipid transport and metabolism
Be_1452	1266	0.336493	1430171	1431436	+	sp|Q5WL84|GLSA_BACSK	55.79	112.464	1.13752e-26	sp|Q5WL84|GLSA_BACSK Glutaminase OS=Bacillus clausii (strain KSM-K16) GN=glsA PE=3 SV=1	BS_ylaM	8e-27	Bsu	E	COG2066	Glutaminase	METABOLISM	Amino acid transport and metabolism
Be_1453	282	0.326241	1431534	1431815	-
Be_1454	1023	0.360704	1431837	1432859	-	sp|Q37979|AEPE_BPA50	46.51	113.235	2.3378e-27	sp|Q37979|AEPE_BPA50 L-alanyl-D-glutamate peptidase OS=Listeria phage A500 GN=ply PE=1 SV=1	CAC1009_2	2e-28	---	---	---	---	---	---
Be_1455	276	0.315217	1432927	1433202	-
Be_1456	378	0.328042	1433231	1433608	-
Be_1457	1608	0.35199	1433903	1435510	-
Be_1458	1995	0.362406	1435632	1437626	-
Be_1459	2301	0.353759	1437803	1440103	-	sp|O31913|YOQZ_BACSU	39.22	130.183	7.84634e-32	sp|O31913|YOQZ_BACSU SPBc2 prophage-derived UPF0714 protein YoqZ OS=Bacillus subtilis (strain 168) GN=yoqZ PE=3 SV=1	BS_yoqZ	9e-33	Bsu	R	COG4195	Phage-related replication protein	POORLY CHARACTERIZED	General function prediction only
Be_1460	1317	0.36978	1440117	1441433	-	sp|O31979|YOMF_BACSU	33.33	78.9518	3.27954e-15	sp|O31979|YOMF_BACSU SPBc2 prophage-derived uncharacterized protein YomF OS=Bacillus subtilis (strain 168) GN=yomF PE=4 SV=1	BS_yomF	9e-16	---	---	---	---	---	---
Be_1461	135	0.259259	1441464	1441598	-
Be_1462	213	0.342723	1441588	1441800	-
Be_1463	3825	0.358693	1441813	1445637	-	sp|O31978|YOMG_BACSU	29.73	227.254	5.4897e-60	sp|O31978|YOMG_BACSU SPBc2 prophage-derived uncharacterized protein YomG OS=Bacillus subtilis (strain 168) GN=yomG PE=4 SV=1	BS_yomG	6e-62	---	---	---	---	---	---
Be_1464	768	0.321615	1445649	1446416	-	sp|O31977|YOMH_BACSU	28.85	105.531	2.09368e-25	sp|O31977|YOMH_BACSU SPBc2 prophage-derived uncharacterized protein YomH OS=Bacillus subtilis (strain 168) GN=yomH PE=4 SV=1	BS_yomH	1e-26	Bsu	S	COG4722	Phage-related protein	POORLY CHARACTERIZED	Function unknown
Be_1465	7815	0.372105	1446477	1454291	-	sp|O64046|TMP_BPSPB	36.42	248.44	2.51748e-64	sp|O64046|TMP_BPSPB Probable tape measure protein OS=Bacillus phage SPbeta GN=yomI PE=3 SV=1	BS_yomI_3	2e-50	Bsu	M	COG0741	Soluble lytic murein transglycosylase and related regulatory proteins (some contain LysM/invasin domains)	CELLULAR PROCESSES AND SIGNALING	Cell wall/membrane/envelope biogenesis
Be_1466	1596	0.357769	1454459	1456054	-	sp|O31976|YOMI_BACSU	25.05	142.124	4.61567e-34	sp|O31976|YOMI_BACSU SPBc2 prophage-derived uncharacterized transglycosylase YomI OS=Bacillus subtilis (strain 168) GN=yomI PE=3 SV=2	BS_yomI_1	1e-35	---	---	---	---	---	---
Be_1467	615	0.331707	1456118	1456732	-
Be_1468	1545	0.328803	1456788	1458332	-
Be_1469	153	0.320261	1458523	1458675	+
Be_1470	1005	0.335323	1458792	1459796	-	sp|O31971|YOMM_BACSU	67.07	448.358	3.80331e-156	sp|O31971|YOMM_BACSU SPBc2 prophage-derived recombinase-like protein YomM OS=Bacillus subtilis (strain 168) GN=yomM PE=3 SV=1	BS_yomM	1e-158	Bsu	L	COG0582	Integrase	INFORMATION STORAGE AND PROCESSING	Replication, recombination and repair
Be_1471	486	0.341564	1459826	1460311	-
Be_1472	534	0.299625	1460304	1460837	-
Be_1473	753	0.38247	1460917	1461669	-
Be_1474	735	0.322449	1461696	1462430	-
Be_1475	477	0.333333	1462430	1462906	-	sp|O31961|YOMW_BACSU	38.51	110.538	4.59065e-29	sp|O31961|YOMW_BACSU SPBc2 prophage-derived uncharacterized protein YomW OS=Bacillus subtilis (strain 168) GN=yomW PE=4 SV=1	BS_yomW	1e-30	---	---	---	---	---	---
Be_1476	660	0.343939	1462893	1463552	-	sp|O31960|YOMX_BACSU	38.89	160.229	8.4406e-47	sp|O31960|YOMX_BACSU SPBc2 prophage-derived uncharacterized protein YomX OS=Bacillus subtilis (strain 168) GN=yomX PE=4 SV=1	BS_yomX	3e-34	---	---	---	---	---	---
Be_1477	234	0.320513	1463539	1463772	-	sp|O31959|YOMY_BACSU	48.19	67.0106	1.87976e-14	sp|O31959|YOMY_BACSU SPBc2 prophage-derived uncharacterized protein YomY OS=Bacillus subtilis (strain 168) GN=yomY PE=4 SV=1	BS_yomY	7e-16	---	---	---	---	---	---
Be_1478	396	0.328283	1463769	1464164	-	sp|O31958|YOMZ_BACSU	50.38	136.346	5.93719e-40	sp|O31958|YOMZ_BACSU SPBc2 prophage-derived uncharacterized protein YomZ OS=Bacillus subtilis (strain 168) GN=yomZ PE=4 SV=1	BS_yomZ	8e-42	---	---	---	---	---	---
Be_1479	468	0.299145	1464178	1464645	-	sp|O31957|YONA_BACSU	50.65	149.443	2.87804e-44	sp|O31957|YONA_BACSU SPBc2 prophage-derived uncharacterized protein YonA OS=Bacillus subtilis (strain 168) GN=yonA PE=4 SV=1	BS_yonA	4e-46	---	---	---	---	---	---
Be_1480	1017	0.385447	1464723	1465739	-	sp|O31956|YONB_BACSU	60.06	435.647	6.06622e-151	sp|O31956|YONB_BACSU SPBc2 prophage-derived uncharacterized protein YonB OS=Bacillus subtilis (strain 168) GN=yonB PE=4 SV=1	BS_yonB	1e-153	---	---	---	---	---	---
Be_1481	531	0.386064	1465795	1466325	-	sp|O31955|YONC_BACSU	64.04	229.95	3.11436e-75	sp|O31955|YONC_BACSU SPBc2 prophage-derived uncharacterized protein YonC OS=Bacillus subtilis (strain 168) GN=yonC PE=4 SV=1	BS_yonC	2e-77	---	---	---	---	---	---
Be_1482	1440	0.327778	1466361	1467800	-	sp|O31954|YOND_BACSU	57.35	478.404	1.95351e-163	sp|O31954|YOND_BACSU SPBc2 prophage-derived uncharacterized protein YonD OS=Bacillus subtilis (strain 168) GN=yonD PE=4 SV=1	BS_yonD	1e-166	---	---	---	---	---	---
Be_1483	1374	0.310771	1467808	1469181	-
Be_1484	1518	0.338603	1469397	1470914	-	sp|O31953|YONE_BACSU	54.47	543.502	0	sp|O31953|YONE_BACSU SPBc2 prophage-derived uncharacterized protein YonE OS=Bacillus subtilis (strain 168) GN=yonE PE=4 SV=1	BS_yonE	0	---	---	---	---	---	---
Be_1485	1785	0.353501	1470945	1472729	-	sp|O31952|YONF_BACSU	23.29	98.5969	2.63266e-20	sp|O31952|YONF_BACSU SPBc2 prophage-derived uncharacterized protein YonF OS=Bacillus subtilis (strain 168) GN=yonF PE=4 SV=1	CAC1134	3e-15	---	---	---	---	---	---
Be_1486	930	0.337634	1472732	1473661	-
Be_1487	582	0.324742	1473785	1474366	-	sp|Q5HWX6|CLPP_CAMJR	33.7	83.1889	3.13661e-18	sp|Q5HWX6|CLPP_CAMJR ATP-dependent Clp protease proteolytic subunit OS=Campylobacter jejuni (strain RM1221) GN=clpP PE=3 SV=1	Cj0192c	2e-19	Cje	OU	COG0740	Protease subunit of ATP-dependent Clp proteases	CELLULAR PROCESSES AND SIGNALING	Posttranslational modification, protein turnover, chaperones
Be_1488	1191	0.332494	1474407	1475597	-	sp|O31948|YONJ_BACSU	28.54	148.288	1.52626e-38	sp|O31948|YONJ_BACSU SPBc2 prophage-derived uncharacterized protein YonJ OS=Bacillus subtilis (strain 168) GN=yonJ PE=4 SV=2	CAC1136	4e-44	---	---	---	---	---	---
Be_1489	198	0.333333	1475610	1475807	-
Be_1490	651	0.359447	1475864	1476514	-	sp|Q49751|PHOL_MYCLE	33.67	84.3445	6.04437e-18	sp|Q49751|PHOL_MYCLE PhoH-like protein OS=Mycobacterium leprae (strain TN) GN=ML0627 PE=3 SV=1	aq_1351	2e-19	Aae	T	COG1702	Phosphate starvation-inducible protein PhoH, predicted ATPase	CELLULAR PROCESSES AND SIGNALING	Signal transduction mechanisms
Be_1491	279	0.383513	1476909	1477187	-	sp|Q7A0U9|DBH_STAAW	70	127.102	1.78802e-37	sp|Q7A0U9|DBH_STAAW DNA-binding protein HU OS=Staphylococcus aureus (strain MW2) GN=hup PE=3 SV=1	SA1305	3e-39	Sau	L	COG0776	Bacterial nucleoid DNA-binding protein	INFORMATION STORAGE AND PROCESSING	Replication, recombination and repair
Be_1492	738	0.331978	1477362	1478099	-	sp|P18060|SEGE_BPT4	47.78	68.9366	5.38601e-13	sp|P18060|SEGE_BPT4 Putative endonuclease segE OS=Enterobacteria phage T4 GN=segE PE=3 SV=2
Be_1493	2592	0.346836	1478096	1480687	-	sp|O31945|YONO_BACSU	49.52	782.711	0	sp|O31945|YONO_BACSU SPBc2 prophage-derived uncharacterized protein YonO OS=Bacillus subtilis (strain 168) GN=yonO PE=4 SV=1	BS_yonO	0	---	---	---	---	---	---
Be_1494	228	0.333333	1480732	1480959	-
Be_1495	285	0.357895	1481287	1481571	+
Be_1496	1131	0.357206	1481571	1482701	+	sp|A0B5R2|CETZ_METTP	24.22	65.4698	1.96456e-10	sp|A0B5R2|CETZ_METTP Tubulin-like protein CetZ OS=Methanosaeta thermophila (strain DSM 6194 / PT) GN=cetZ PE=1 SV=1
Be_1497	162	0.290123	1482884	1483045	-
Be_1498	84	0.297619	1483051	1483134	-
Be_1499	423	0.323877	1483186	1483608	+
Be_1500	180	0.394444	1483688	1483867	+
Be_1501	528	0.371212	1483824	1484351	+
Be_1502	1095	0.357078	1484330	1485424	+
Be_1503	2229	0.359354	1485437	1487665	+	sp|Q0PA12|FTSK_CAMJE	35.21	229.18	3.1391e-62	sp|Q0PA12|FTSK_CAMJE DNA translocase FtsK OS=Campylobacter jejuni subsp. jejuni serotype O:2 (strain NCTC 11168) GN=ftsK PE=3 SV=1	Cj0886c_2	3e-65	Cje	D	COG1674	DNA segregation ATPase FtsK/SpoIIIE and related proteins	CELLULAR PROCESSES AND SIGNALING	Cell cycle control, cell division, chromosome partitioning
Be_1504	648	0.305556	1487756	1488403	+
Be_1505	177	0.316384	1488750	1488926	+	sp|C0H3Z3|YJZI_BACSU	45.61	51.6026	4.15278e-09	sp|C0H3Z3|YJZI_BACSU Uncharacterized protein YjzI OS=Bacillus subtilis (strain 168) GN=yjzI PE=4 SV=1
Be_1506	756	0.324074	1491052	1491807	+
Be_1507	1878	0.325346	1491909	1493786	+
Be_1508	1620	0.295679	1493852	1495471	+
Be_1509	1269	0.291568	1495468	1496736	+
Be_1510	135	0.333333	1496848	1496982	+
Be_1511	219	0.328767	1497012	1497230	+
Be_1512	426	0.316901	1497268	1497693	+
Be_1513	321	0.29595	1497738	1498058	+
Be_1514	408	0.27451	1498167	1498574	+
Be_1515	534	0.294007	1498927	1499460	+
Be_1516	792	0.337121	1499813	1500604	+
Be_1517	87	0.37931	1500715	1500801	+
Be_1518	522	0.388889	1501011	1501532	+
Be_1519	561	0.347594	1501619	1502179	+	sp|P54603|YHCS_BACSU	42.02	129.798	9.35494e-36	sp|P54603|YHCS_BACSU Uncharacterized protein YhcS OS=Bacillus subtilis (strain 168) GN=yhcS PE=4 SV=1	BH4010	2e-40	Bha	M	COG3764	Sortase (surface protein transpeptidase)	CELLULAR PROCESSES AND SIGNALING	Cell wall/membrane/envelope biogenesis
Be_1520	195	0.287179	1502304	1502498	-	sp|O31834|YOZG_BACSU	35.48	49.2914	6.03446e-08	sp|O31834|YOZG_BACSU Uncharacterized HTH-type transcriptional regulator YozG OS=Bacillus subtilis (strain 168) GN=yozG PE=3 SV=1
Be_1521	423	0.29078	1502649	1503071	+
Be_1522	219	0.315068	1503191	1503409	+
Be_1523	147	0.29932	1503441	1503587	+
Be_1524	192	0.286458	1503622	1503813	+
Be_1525	267	0.29588	1503848	1504114	+
Be_1526	204	0.289216	1504101	1504304	+
Be_1527	153	0.30719	1504352	1504504	+
Be_1528	135	0.377778	1504687	1504821	+
Be_1529	273	0.29304	1504836	1505108	+
Be_1530	189	0.322751	1505143	1505331	+
Be_1531	339	0.286136	1505407	1505745	+
Be_1532	441	0.335601	1505761	1506201	+
Be_1533	102	0.284314	1506245	1506346	+
Be_1534	126	0.293651	1506424	1506549	+
Be_1535	180	0.311111	1506549	1506728	+
Be_1536	657	0.322679	1506779	1507435	+	sp|O34581|YOQL_BACSU	45.83	112.079	2.46189e-28	sp|O34581|YOQL_BACSU SPBc2 prophage-derived putative HNH endonuclease YoqL OS=Bacillus subtilis (strain 168) GN=yoqL PE=4 SV=1	BS_yoqL	2e-27	---	---	---	---
Be_1537	117	0.350427	1507432	1507548	+
Be_1538	198	0.29798	1507581	1507778	+
Be_1539	174	0.287356	1507793	1507966	+
Be_1540	165	0.345455	1508020	1508184	+
Be_1541	216	0.337963	1508204	1508419	+
Be_1542	276	0.34058	1508406	1508681	+
Be_1543	201	0.378109	1508714	1508914	+
Be_1544	252	0.297619	1508911	1509162	+
Be_1545	249	0.317269	1509304	1509552	+
Be_1546	120	0.291667	1509566	1509685	+
Be_1547	273	0.340659	1509722	1509994	+
Be_1548	672	0.342262	1510183	1510854	+
Be_1549	1002	0.346307	1510901	1511902	+
Be_1550	348	0.356322	1511902	1512249	+
Be_1551	186	0.311828	1512370	1512555	+
Be_1552	405	0.303704	1512555	1512959	+	sp|A0QRY0|DOC_MYCS2	37.5	75.8702	1.20145e-16	sp|A0QRY0|DOC_MYCS2 Toxin Doc OS=Mycobacterium smegmatis (strain ATCC 700084 / mc(2)155) GN=doc PE=1 SV=1	SP0889	2e-17	Spn	R	COG3654	Prophage maintenance system killer protein	POORLY CHARACTERIZED	General function prediction only
Be_1553	219	0.287671	1512943	1513161	+
Be_1554	297	0.286195	1513175	1513471	+
Be_1555	282	0.347518	1513496	1513777	+	sp|C1CYP4|DDROC_DEIDV	40.68	45.8246	2.48755e-06	sp|C1CYP4|DDROC_DEIDV HTH-type transcriptional regulator DdrOC OS=Deinococcus deserti (strain VCD115 / DSM 17065 / LMG 22923) GN=ddrOC PE=1 SV=1
Be_1556	315	0.339683	1513890	1514204	+
Be_1557	333	0.324324	1514247	1514579	+
Be_1558	831	0.348977	1514614	1515444	+	sp|O32005|YOKB_BACSU	54.17	117.087	1.2799e-29	sp|O32005|YOKB_BACSU SPBc2 prophage-derived uncharacterized lipoprotein YokB OS=Bacillus subtilis (strain 168) GN=yokB PE=3 SV=1	BS_yokB	4e-31	---	---	---	---	---	---
Be_1559	777	0.384813	1515657	1516433	+
Be_1560	225	0.364444	1516463	1516687	-
Be_1561	132	0.295455	1516861	1516992	+
Be_1562	174	0.344828	1517040	1517213	+
Be_1563	381	0.296588	1517278	1517658	+
Be_1564	123	0.349593	1517658	1517780	+
Be_1565	219	0.305936	1517949	1518167	+
Be_1566	102	0.382353	1518181	1518282	+
Be_1567	243	0.316872	1518279	1518521	+
Be_1568	381	0.351706	1518518	1518898	+
Be_1569	453	0.295806	1518939	1519391	+
Be_1570	1446	0.318119	1519634	1521079	+
Be_1571	309	0.323625	1521306	1521614	+	sp|O31909|YORE_BACSU	34.29	44.669	8.19974e-06	sp|O31909|YORE_BACSU SPBc2 prophage-derived uncharacterized protein YorE OS=Bacillus subtilis (strain 168) GN=yorE PE=4 SV=1
Be_1572	276	0.289855	1521659	1521934	+
Be_1573	240	0.2875	1521973	1522212	+
Be_1574	129	0.310078	1522213	1522341	+
Be_1575	339	0.353982	1522338	1522676	+
Be_1576	444	0.31982	1522680	1523123	+
Be_1577	453	0.293598	1523151	1523603	+
Be_1578	162	0.339506	1523621	1523782	+
Be_1579	180	0.316667	1523779	1523958	+
Be_1580	171	0.292398	1524282	1524452	+
Be_1581	1050	0.267619	1524488	1525537	+	sp|O34336|YOPP_BACSU	28.2	101.293	6.86463e-23	sp|O34336|YOPP_BACSU SPBc2 prophage-derived probable integrase/recombinase YopP OS=Bacillus subtilis (strain 168) GN=yopP PE=3 SV=1	BS_yopP	2e-23	Bsu	L	COG0582	Integrase	INFORMATION STORAGE AND PROCESSING	Replication, recombination and repair
Be_1582	1374	0.323872	1525746	1527119	+	sp|O34448|YOPQ_BACSU	27.21	174.481	3.37704e-47	sp|O34448|YOPQ_BACSU SPBc2 prophage-derived uncharacterized protein YopQ OS=Bacillus subtilis (strain 168) GN=yopQ PE=4 SV=1	BS_yopQ	1e-48	---	---	---	---	---	---
Be_1583	1026	0.312865	1527119	1528144	+	sp|O34558|YOPR_BACSU	27.45	98.5969	3.77142e-22	sp|O34558|YOPR_BACSU SPBc2 prophage-derived uncharacterized protein YopR OS=Bacillus subtilis (strain 168) GN=yopR PE=4 SV=2	BS_yopR	2e-21	---	---	---	---	---	---
Be_1584	207	0.425121	1528499	1528705	-	sp|O34766|YOPS_BACSU	38.24	53.1434	2.16202e-09	sp|O34766|YOPS_BACSU SPBc2 prophage-derived uncharacterized HTH-type transcriptional regulator YopS OS=Bacillus subtilis (strain 168) GN=yopS PE=3 SV=1
Be_1585	315	0.346032	1528905	1529219	+
Be_1586	171	0.333333	1529572	1529742	+
Be_1587	168	0.375	1529744	1529911	+
Be_1588	135	0.37037	1530008	1530142	+
Be_1589	576	0.361111	1530156	1530731	+
Be_1590	330	0.330303	1530779	1531108	+	sp|O34831|YOQB_BACSU	29.52	66.6254	1.15425e-13	sp|O34831|YOQB_BACSU SPBc2 prophage-derived uncharacterized protein YoqB OS=Bacillus subtilis (strain 168) GN=yoqB PE=4 SV=1	BS_yoqB	7e-15	---	---	---	---	---	---
Be_1591	255	0.309804	1531135	1531389	+
Be_1592	261	0.295019	1531390	1531650	+
Be_1593	186	0.311828	1531663	1531848	+
Be_1594	447	0.326622	1531929	1532375	+
Be_1595	426	0.309859	1532375	1532800	+
Be_1596	270	0.403704	1532844	1533113	+
Be_1597	93	0.333333	1533110	1533202	+
Be_1598	810	0.337037	1533271	1534080	+	sp|P18051|MTB2_BACAM	61.41	263.848	1.0423e-85	sp|P18051|MTB2_BACAM Modification methylase BamHII OS=Bacillus amyloliquefaciens GN=bamHIIM PE=3 SV=1	jhp0756	1e-91	jHp	L	COG0863	DNA modification methylase	INFORMATION STORAGE AND PROCESSING	Replication, recombination and repair
Be_1599	291	0.312715	1534135	1534425	-
Be_1600	279	0.301075	1534501	1534779	+
Be_1601	393	0.305344	1534815	1535207	+
Be_1602	231	0.294372	1535229	1535459	+
Be_1603	255	0.317647	1535503	1535757	+
Be_1604	279	0.315412	1535768	1536046	+
Be_1605	210	0.3	1536072	1536281	+
Be_1606	387	0.359173	1536328	1536714	+
Be_1607	441	0.312925	1536711	1537151	+
Be_1608	261	0.291188	1537163	1537423	+
Be_1609	210	0.32381	1537459	1537668	+
Be_1610	168	0.291667	1537714	1537881	+
Be_1611	357	0.308123	1537908	1538264	+
Be_1612	231	0.333333	1538301	1538531	+
Be_1613	171	0.350877	1538536	1538706	+
Be_1614	198	0.318182	1538707	1538904	+
Be_1615	213	0.338028	1538905	1539117	+
Be_1616	168	0.309524	1539140	1539307	+
Be_1617	204	0.323529	1539586	1539789	-	sp|O31834|YOZG_BACSU	35.38	43.5134	6.07179e-06	sp|O31834|YOZG_BACSU Uncharacterized HTH-type transcriptional regulator YozG OS=Bacillus subtilis (strain 168) GN=yozG PE=3 SV=1
Be_1618	1461	0.308008	1539924	1541384	+
Be_1619	216	0.342593	1541694	1541909	+
Be_1620	90	0.344444	1541965	1542054	+
Be_1621	189	0.328042	1542191	1542379	+
Be_1622	219	0.269406	1542509	1542727	+
Be_1623	156	0.262821	1542750	1542905	+
Be_1624	366	0.308743	1543220	1543585	+
Be_1625	780	0.328205	1543613	1544392	+	sp|O64046|TMP_BPSPB	37.6	88.1965	5.90705e-18	sp|O64046|TMP_BPSPB Probable tape measure protein OS=Bacillus phage SPbeta GN=yomI PE=3 SV=1	BS_yomI_3	2e-21	Bsu	M	COG0741	Soluble lytic murein transglycosylase and related regulatory proteins (some contain LysM/invasin domains)	CELLULAR PROCESSES AND SIGNALING	Cell wall/membrane/envelope biogenesis
Be_1626	264	0.356061	1544534	1544797	+
Be_1627	1107	0.341463	1544891	1545997	+
Be_1628	975	0.344615	1546089	1547063	+
Be_1629	627	0.30622	1547133	1547759	+
Be_1630	1500	0.324667	1547774	1549273	+						CAC1192	9e-15	Cac	L	COG0305	Replicative DNA helicase	INFORMATION STORAGE AND PROCESSING	Replication, recombination and repair
Be_1631	1023	0.314761	1549285	1550307	+	sp|O31904|YORJ_BACSU	27.62	59.6918	1.30753e-08	sp|O31904|YORJ_BACSU SPBc2 prophage-derived uncharacterized protein YorJ OS=Bacillus subtilis (strain 168) GN=yorJ PE=4 SV=1	CAC1197	4e-30	Cac	L	COG0358	DNA primase (bacterial type)	INFORMATION STORAGE AND PROCESSING	Replication, recombination and repair
Be_1632	1110	0.30991	1550308	1551417	+
Be_1633	3024	0.333995	1551434	1554457	+	sp|O67125|DPO3A_AQUAE	28.73	319.701	1.23311e-90	sp|O67125|DPO3A_AQUAE DNA polymerase III subunit alpha OS=Aquifex aeolicus (strain VF5) GN=dnaE PE=3 SV=1	aq_1008	9e-92	Aae	L	COG0587	DNA polymerase III, alpha subunit	INFORMATION STORAGE AND PROCESSING	Replication, recombination and repair
Be_1634	774	0.368217	1554506	1555279	+	sp|O32108|YUIC_BACSU	45.45	78.1814	5.23709e-16	sp|O32108|YUIC_BACSU Uncharacterized protein YuiC OS=Bacillus subtilis (strain 168) GN=yuiC PE=3 SV=1	BH3404	3e-18	Bha	S	COG3584	Uncharacterized protein conserved in bacteria	POORLY CHARACTERIZED	Function unknown
Be_1635	462	0.348485	1555392	1555853	+
Be_1636	117	0.316239	1555947	1556063	+
Be_1637	198	0.282828	1556093	1556290	+
Be_1638	291	0.312715	1556404	1556694	+
Be_1639	297	0.360269	1556818	1557114	+
Be_1640	327	0.318043	1557140	1557466	+
Be_1641	291	0.350515	1557491	1557781	+
Be_1642	834	0.316547	1557823	1558656	+
Be_1643	693	0.316017	1558643	1559335	+	sp|Q5HMV4|CMOA_STAEQ	47.81	205.297	5.73366e-64	sp|Q5HMV4|CMOA_STAEQ tRNA (cmo5U34)-methyltransferase OS=Staphylococcus epidermidis (strain ATCC 35984 / RP62A) GN=cmoA PE=3 SV=1	Cj0590	6e-40	Cje	QR	COG0500	SAM-dependent methyltransferases	METABOLISM	Secondary metabolites biosynthesis, transport and catabolism
Be_1644	1203	0.332502	1559384	1560586	+	sp|P24581|MTNX_NEILA	32.87	182.57	5.38637e-52	sp|P24581|MTNX_NEILA Cytosine-specific methyltransferase NlaX OS=Neisseria lactamica GN=nlaXM PE=3 SV=1	NMB1033	7e-44	Nme	L	COG0270	Site-specific DNA methylase	INFORMATION STORAGE AND PROCESSING	Replication, recombination and repair
Be_1645	180	0.366667	1560623	1560802	+
Be_1646	345	0.318841	1560880	1561224	+
Be_1647	306	0.339869	1561236	1561541	+
Be_1648	213	0.323944	1561538	1561750	+
Be_1649	204	0.357843	1561905	1562108	+
Be_1650	378	0.362434	1562173	1562550	+	sp|A7Z504|NRDI_BACA2	50.81	134.035	4.68366e-39	sp|A7Z504|NRDI_BACA2 Protein NrdI OS=Bacillus amyloliquefaciens subsp. plantarum (strain DSM 23117 / BGSC 10A6 / FZB42) GN=nrdI PE=3 SV=1	BS_ymaA	1e-40	Bsu	F	COG1780	Protein involved in ribonucleotide reduction	METABOLISM	Nucleotide transport and metabolism
Be_1651	3255	0.335177	1562522	1565776	+	sp|O64173|NRDEB_BPSPB	73.8	1669.06	0	sp|O64173|NRDEB_BPSPB Ribonucleoside-diphosphate reductase nrdEB subunit alpha OS=Bacillus phage SPbeta GN=bnrdE PE=3 SV=1	BS_nrdE	0	Bsu	F	COG0209	Ribonucleotide reductase, alpha subunit	METABOLISM	Nucleotide transport and metabolism
Be_1652	975	0.335385	1565798	1566772	+	sp|P50621|RIR2_BACSU	72.53	463.766	2.03329e-162	sp|P50621|RIR2_BACSU Ribonucleoside-diphosphate reductase subunit beta OS=Bacillus subtilis (strain 168) GN=nrdF PE=1 SV=1	BS_nrdF	1e-165	Bsu	F	COG0208	Ribonucleotide reductase, beta subunit	METABOLISM	Nucleotide transport and metabolism
Be_1653	249	0.341365	1566820	1567068	+	sp|O34342|YOSR_BACSU	54.43	93.2041	1.85349e-24	sp|O34342|YOSR_BACSU SPBc2 prophage-derived thioredoxin-like protein YosR OS=Bacillus subtilis (strain 168) GN=yosR PE=3 SV=1	BS_yosR	1e-17	Bsu	OC	COG0526	Thiol-disulfide isomerase and thioredoxins	CELLULAR PROCESSES AND SIGNALING	Posttranslational modification, protein turnover, chaperones
Be_1654	633	0.347551	1567179	1567811	+	sp|P50619|YMAB_BACSU	51.94	207.994	1.35251e-65	sp|P50619|YMAB_BACSU Uncharacterized protein YmaB OS=Bacillus subtilis (strain 168) GN=ymaB PE=4 SV=1	BS_ymaB	2e-67	Bsu	R	COG4112	Predicted phosphoesterase (MutT family)	POORLY CHARACTERIZED	General function prediction only
Be_1655	447	0.279642	1567870	1568316	+
Be_1656	609	0.318555	1568354	1568962	+
Be_1657	453	0.291391	1569008	1569460	+
Be_1658	801	0.344569	1569489	1570289	+	sp|Q9K7B5|TYSY_BACHD	74.81	439.499	8.4249e-155	sp|Q9K7B5|TYSY_BACHD Thymidylate synthase OS=Bacillus halodurans (strain ATCC BAA-125 / DSM 18197 / FERM 7344 / JCM 9153 / C-125) GN=thyA PE=3 SV=1	BH3451	1e-157	Bha	F	COG0207	Thymidylate synthase	METABOLISM	Nucleotide transport and metabolism
Be_1659	501	0.327345	1570289	1570789	+	sp|Q54277|DYR_STAHA	40.36	130.954	7.93054e-37	sp|Q54277|DYR_STAHA Dihydrofolate reductase OS=Staphylococcus haemolyticus GN=dfrD PE=1 SV=1	BH3450	2e-37	Bha	H	COG0262	Dihydrofolate reductase	METABOLISM	Coenzyme transport and metabolism
Be_1660	444	0.344595	1570789	1571232	+
Be_1661	732	0.321038	1571246	1571977	+	sp|Q59093|ELH1_ACIAD	27.16	67.3958	4.02129e-12	sp|Q59093|ELH1_ACIAD 3-oxoadipate enol-lactonase 1 OS=Acinetobacter baylyi (strain ATCC 33305 / BD413 / ADP1) GN=pcaD PE=4 SV=2	AF1706	2e-20	Afu	R	COG0596	Predicted hydrolases or acyltransferases (alpha/beta hydrolase superfamily)	POORLY CHARACTERIZED	General function prediction only
Be_1662	552	0.318841	1572015	1572566	+	sp|O34820|YOTM_BACSU	59.09	179.874	2.75747e-55	sp|O34820|YOTM_BACSU SPBc2 prophage-derived uncharacterized protein YotM OS=Bacillus subtilis (strain 168) GN=yotM PE=4 SV=1	BS_yotM	3e-57	Bsu	R	COG3331	Penicillin-binding protein-related factor A, putative recombinase	POORLY CHARACTERIZED	General function prediction only
Be_1663	144	0.347222	1572566	1572709	+
Be_1664	2382	0.351385	1572831	1575212	+	sp|Q5WL84|GLSA_BACSK	75.69	361.688	1.92033e-116	sp|Q5WL84|GLSA_BACSK Glutaminase OS=Bacillus clausii (strain KSM-K16) GN=glsA PE=3 SV=1	BS_ylaM	1e-101	Bsu	E	COG2066	Glutaminase	METABOLISM	Amino acid transport and metabolism
Be_1665	396	0.328283	1575577	1575972	+
Be_1666	147	0.333333	1576250	1576396	+
Be_1667	843	0.390273	1576398	1577240	+	sp|Q54GI9|PHB1_DICDI	25	56.6102	4.91011e-08	sp|Q54GI9|PHB1_DICDI Prohibitin-1, mitochondrial OS=Dictyostelium discoideum GN=phbA PE=3 SV=1	slr1768	7e-11	Syn	O	COG0330	Membrane protease subunits, stomatin/prohibitin homologs	CELLULAR PROCESSES AND SIGNALING	Posttranslational modification, protein turnover, chaperones
Be_1668	375	0.384	1577273	1577647	-
Be_1669	375	0.333333	1577905	1578279	+	sp|P17616|YPUD_BACSU	43.37	58.9214	1.12318e-10	sp|P17616|YPUD_BACSU Uncharacterized protein YpuD OS=Bacillus subtilis (strain 168) GN=ypuD PE=4 SV=1
Be_1670	117	0.384615	1578344	1578460	+
Be_1671	903	0.398671	1578495	1579397	-	sp|P20668|GLTC_BACSU	71.67	432.18	6.75702e-151	sp|P20668|GLTC_BACSU HTH-type transcriptional regulator GltC OS=Bacillus subtilis (strain 168) GN=gltC PE=1 SV=3	BS_gltC	1e-152	Bsu	K	COG0583	Transcriptional regulator	INFORMATION STORAGE AND PROCESSING	Transcription
Be_1672	4554	0.404699	1579543	1584096	+	sp|P39812|GLTA_BACSU	67.82	2166.73	0	sp|P39812|GLTA_BACSU Glutamate synthase [NADPH] large chain OS=Bacillus subtilis (strain 168) GN=gltA PE=2 SV=3	BS_gltA_2	0	Bsu	E	COG0069	Glutamate synthase domain 2	METABOLISM	Amino acid transport and metabolism
Be_1673	1479	0.427316	1584115	1585593	+	sp|O34399|GLTB_BACSU	72.82	763.837	0	sp|O34399|GLTB_BACSU Glutamate synthase [NADPH] small chain OS=Bacillus subtilis (strain 168) GN=gltB PE=2 SV=2	BS_gltB	0	Bsu	ER	COG0493	NADPH-dependent glutamate synthase beta chain and related oxidoreductases	METABOLISM	Amino acid transport and metabolism
Be_1674	576	0.354167	1585714	1586289	+	sp|A8FHS1|PPAX_BACP2	27.27	50.8322	9.58284e-07	sp|A8FHS1|PPAX_BACP2 Pyrophosphatase PpaX OS=Bacillus pumilus (strain SAFR-032) GN=ppaX PE=3 SV=1	L126819	6e-21	Lla	R	COG0546	Predicted phosphatases	POORLY CHARACTERIZED	General function prediction only
Be_1675	156	0.307692	1586377	1586532	+
Be_1676	708	0.344633	1586720	1587427	+	sp|O31815|YNDL_BACSU	38.15	112.079	5.74562e-28	sp|O31815|YNDL_BACSU UPF0714 protein YndL OS=Bacillus subtilis (strain 168) GN=yndL PE=2 SV=1	BS_yndL	2e-29	Bsu	R	COG4195	Phage-related replication protein	POORLY CHARACTERIZED	General function prediction only
Be_1677	198	0.383838	1587656	1587853	+	sp|P32081|CSPB_BACSU	93.85	123.25	1.19135e-36	sp|P32081|CSPB_BACSU Cold shock protein CspB OS=Bacillus subtilis (strain 168) GN=cspB PE=1 SV=1	BS_cspB	2e-38	Bsu	K	COG1278	Cold shock proteins	INFORMATION STORAGE AND PROCESSING	Transcription
Be_1678	675	0.36	1587981	1588655	+	sp|O31603|YJBE_BACSU	36.41	117.857	1.67637e-30	sp|O31603|YJBE_BACSU Uncharacterized membrane protein YjbE OS=Bacillus subtilis (strain 168) GN=yjbE PE=3 SV=1	BS_yjbE	5e-32	Bsu	P	COG0861	Membrane protein TerC, possibly involved in tellurium resistance	METABOLISM	Inorganic ion transport and metabolism
Be_1679	1617	0.368584	1588691	1590307	-	sp|O31716|YKPA_BACSU	85.26	960.288	0	sp|O31716|YKPA_BACSU Uncharacterized ABC transporter ATP-binding protein YkpA OS=Bacillus subtilis (strain 168) GN=ykpA PE=3 SV=1	BS_ykpA	0	Bsu	R	COG0488	ATPase components of ABC transporters with duplicated ATPase domains	POORLY CHARACTERIZED	General function prediction only
[truncated: 3,359 more rows]
